# Supplementary material for: Association of Microsatellite Instability and Gene Expression Profile in Colorectal Carcinoma and Potential Implications for Therapy
Source: Medicina (Kaunas). 2024 Feb 20;60(3):348. doi: 10.3390/medicina60030348 (PMC10972457; doi:10.3390/medicina60030348)
Supplement: Supplementary file 1 [file medicina-60-00348-s001.zip]

Archive with 5 entries (5 files):
- Table_S1_GenesetANOVA_Paired_MSI only_final.xlsx
- Table_S2_GenesetANOVA_Paired_MSS only_final.xlsx
- Table_S3_GenesetANOVA_Interaction_Tissue_MSI_final.xlsx
- Table_S4_Cancer related gene sets_ANOVA_Interaction_Tissue_MSI.csv
- Table_S5_ANOVA_MSI tum vs MSS tum _List_from Paninkova.csv
