# Supplementary material for: Association of Microsatellite Instability and Gene Expression Profile in Colorectal Carcinoma and Potential Implications for Therapy
Source: Medicina (Kaunas). 2024 Feb 20;60(3):348. doi: 10.3390/medicina60030348 (PMC10972457; doi:10.3390/medicina60030348)
Supplement: Supplementary file 1 [file medicina-60-00348-s001.zip › Table_S1_GenesetANOVA_Paired_MSI only_final.xlsx]

## Sheet: Sheet1
# of genes	GO Description	p-value(Tissue)	Fold-Change(CRC vs. Normal)	Fold Change(CRC vs. Normal) 95% lower limit	Fold Change(CRC vs. Normal) 95% upper limit
268	RNA transport	3.34608e-121	1.10471	1.09567	1.11383
219	Cell cycle	4.15017e-114	1.12993	1.11827	1.14172
128	Ribosome biogenesis in eukaryotes	2.4799e-113	1.16108	1.14656	1.17578
60	DNA replication	6.3983e-89	1.23094	1.20724	1.25509
204	Spliceosome	3.12162e-83	1.09192	1.08235	1.10157
168	Oxidative phosphorylation	5.38051e-76	-1.10413	-1.11565	-1.09273
213	Ribosome	2.69081e-74	1.10976	1.09754	1.12212
183	Parkinson disease	5.46515e-71	-1.09618	-1.10717	-1.08529
253	Alzheimer disease	1.88123e-59	-1.07935	-1.08926	-1.06953
169	Phosphatidylinositol signaling system	6.22926e-58	-1.0855	-1.09631	-1.07478
166	Pancreatic secretion	1.40131e-56	-1.16575	-1.18783	-1.14407
94	Retinol metabolism	2.01272e-55	-1.29406	-1.33566	-1.25376
150	IL-17 signaling pathway	5.57026e-55	1.19765	1.17114	1.22476
44	RNA polymerase	2.04548e-54	1.15405	1.13415	1.1743
73	Nucleotide excision repair	1.09098e-53	1.12941	1.11246	1.14661
74	Fatty acid degradation	3.38775e-53	-1.20564	-1.23413	-1.17782
75	Aldosterone-regulated sodium reabsorption	1.82279e-52	-1.22098	-1.25205	-1.19069
137	Gastric acid secretion	1.03501e-49	-1.12276	-1.13989	-1.10588
149	ECM-receptor interaction	1.39332e-49	1.15947	1.1372	1.18218
141	Chemical carcinogenesis	1.13453e-48	-1.19053	-1.21831	-1.16338
94	Fanconi anemia pathway	8.76546e-46	1.09124	1.07836	1.10427
42	Proximal tubule bicarbonate reclamation	2.22641e-44	-1.37436	-1.43499	-1.31628
105	Drug metabolism - cytochrome P450	3.72853e-44	-1.22698	-1.26232	-1.19262
114	Bile secretion	1.43133e-40	-1.16167	-1.18727	-1.13663
89	Steroid hormone biosynthesis	7.44467e-40	-1.23764	-1.27687	-1.19962
49	Mismatch repair	2.91445e-39	1.14851	1.12554	1.17195
54	Pentose and glucuronate interconversions	1.06343e-38	-1.37426	-1.4402	-1.31134
50	Citrate cycle (TCA cycle)	3.02065e-38	-1.15055	-1.1747	-1.1269
112	RNA degradation	8.92718e-37	1.08731	1.07345	1.10135
166	Fc gamma R-mediated phagocytosis	1.29198e-36	-1.08732	-1.10144	-1.07339
184	Choline metabolism in cancer	5.90821e-36	-1.0762	-1.08857	-1.06397
60	Base excision repair	1.85907e-35	1.123	1.103	1.14337
181	Inflammatory mediator regulation of TRP channels	7.19986e-35	-1.06699	-1.07799	-1.0561
214	Natural killer cell mediated cytotoxicity	7.22501e-34	-1.06487	-1.07569	-1.05416
114	Metabolism of xenobiotics by cytochrome P450	1.92902e-33	-1.17941	-1.21122	-1.14845
113	Endocrine and other factor-regulated calcium reabsorption	2.43314e-32	-1.0863	-1.10117	-1.07164
143	Peroxisome	7.58602e-32	-1.08751	-1.10275	-1.07249
275	Huntington disease	1.89522e-31	-1.04914	-1.0576	-1.04074
102	Mineral absorption	3.49698e-31	-1.16105	-1.19041	-1.13241
82	ABC transporters	4.25074e-31	-1.11156	-1.13138	-1.09209
115	Long-term potentiation	2.50249e-30	-1.07205	-1.0848	-1.05945
69	Primary immunodeficiency	1.74788e-29	-1.12598	-1.14915	-1.10328
202	Vascular smooth muscle contraction	1.60608e-28	-1.07239	-1.08567	-1.05926
168	GnRH signaling pathway	9.08794e-28	-1.06013	-1.07124	-1.04913
74	Proteasome	1.00021e-27	1.09231	1.07531	1.10958
158	mRNA surveillance pathway	1.41161e-27	1.05348	1.04369	1.06337
77	Homologous recombination	1.7314e-27	1.0817	1.06663	1.09697
23	Nitrogen metabolism	5.57724e-27	-1.75017	-1.9313	-1.58602
62	Basal transcription factors	7.6018e-27	1.07573	1.06166	1.09
141	B cell receptor signaling pathway	1.09229e-26	-1.0834	-1.09934	-1.0677
68	Valine, leucine and isoleucine degradation	1.64713e-26	-1.14932	-1.17878	-1.12059
115	Inositol phosphate metabolism	1.93206e-26	-1.06904	-1.08218	-1.05606
142	p53 signaling pathway	2.71066e-26	1.08414	1.06817	1.10036
46	Ascorbate and aldarate metabolism	6.89505e-26	-1.31913	-1.38781	-1.25385
106	Renin secretion	9.18045e-25	-1.11516	-1.13843	-1.09237
139	Rheumatoid arthritis	9.51666e-25	1.15114	1.12079	1.18232
179	Small cell lung cancer	1.02787e-24	1.07876	1.06332	1.09443
162	Glycerophospholipid metabolism	1.06632e-24	-1.06754	-1.08089	-1.05435
68	Ether lipid metabolism	8.97793e-24	-1.13785	-1.16657	-1.10984
55	Fat digestion and absorption	1.66957e-23	-1.15306	-1.18533	-1.12168
57	Galactose metabolism	2.83725e-23	-1.14614	-1.17702	-1.11607
59	Propanoate metabolism	3.59007e-23	-1.12491	-1.15108	-1.09932
70	Starch and sucrose metabolism	6.99012e-23	-1.12205	-1.14781	-1.09686
284	cGMP-PKG signaling pathway	7.61779e-23	-1.04142	-1.04986	-1.03306
70	Porphyrin and chlorophyll metabolism	3.44501e-22	-1.18946	-1.23157	-1.14879
151	Insulin secretion	1.09552e-21	-1.06295	-1.07627	-1.04979
71	Bladder cancer	2.51294e-21	1.16636	1.13014	1.20373
137	PPAR signaling pathway	1.27163e-20	-1.0863	-1.10531	-1.06761
134	Salmonella infection	2.91107e-20	1.10991	1.08569	1.13468
276	Hippo signaling pathway	5.05275e-20	1.04321	1.03383	1.05267
244	Dopaminergic synapse	6.44504e-20	-1.03814	-1.04649	-1.02986
15	Sulfur metabolism	1.38852e-19	-1.36733	-1.45944	-1.28102
185	AGE-RAGE signaling pathway in diabetic complications	1.64893e-19	1.0837	1.06502	1.10271
199	Cholinergic synapse	1.88893e-19	-1.04145	-1.05065	-1.03232
54	Aminoacyl-tRNA biosynthesis	2.29799e-19	1.08826	1.06859	1.10829
38	Phototransduction	3.59412e-19	-1.08161	-1.10009	-1.06344
281	Wnt signaling pathway	5.67605e-19	1.04199	1.03261	1.05146
159	Circadian entrainment	5.72837e-19	-1.0508	-1.06229	-1.03943
133	Drug metabolism - other enzymes	1.14499e-18	-1.10796	-1.13339	-1.0831
198	Retrograde endocannabinoid signaling	5.84461e-18	-1.04474	-1.05514	-1.03444
242	Breast cancer	8.01114e-18	1.04082	1.03139	1.05034
142	Cardiac muscle contraction	8.72048e-18	-1.05166	-1.06378	-1.03968
162	Amoebiasis	9.70558e-18	1.09238	1.07061	1.11459
95	Carbohydrate digestion and absorption	1.05488e-17	-1.06915	-1.08555	-1.053
69	Malaria	4.08293e-17	1.18011	1.13573	1.22622
205	TNF signaling pathway	4.70172e-17	1.06657	1.05068	1.08271
71	Intestinal immune network for IgA production	5.88716e-17	-1.15303	-1.19188	-1.11545
45	Butanoate metabolism	4.20467e-16	-1.13923	-1.17523	-1.10434
97	Legionellosis	8.21621e-16	1.10987	1.08218	1.13827
130	Adipocytokine signaling pathway	8.76067e-16	-1.05515	-1.069	-1.04148
120	Taste transduction	1.63008e-15	-1.04582	-1.05738	-1.0344
174	Aldosterone synthesis and secretion	2.89417e-15	-1.04481	-1.05621	-1.03353
94	Basal cell carcinoma	3.16449e-15	1.06258	1.04673	1.07866
155	Protein digestion and absorption	6.33474e-15	1.07801	1.05789	1.0985
182	Toll-like receptor signaling pathway	7.49493e-15	1.07075	1.0525	1.08932
244	Neurotrophin signaling pathway	1.14425e-14	-1.03107	-1.0391	-1.02311
50	Glyoxylate and dicarboxylate metabolism	2.03382e-14	-1.10194	-1.12948	-1.07507
30	One carbon pool by folate	2.3705e-14	1.13186	1.09686	1.16798
22	Other glycan degradation	2.57746e-14	-1.15173	-1.1936	-1.11133
168	Glutamatergic synapse	2.60798e-14	-1.03867	-1.04884	-1.0286
248	Insulin signaling pathway	3.07492e-14	-1.03449	-1.04357	-1.02549
163	Progesterone-mediated oocyte maturation	3.30771e-14	1.04132	1.03051	1.05224
91	Fatty acid metabolism	3.41689e-14	-1.07591	-1.09637	-1.05583
15	Synthesis and degradation of ketone bodies	3.68658e-14	-1.32728	-1.42553	-1.2358
75	Amino sugar and nucleotide sugar metabolism	9.08076e-14	-1.08697	-1.11095	-1.06351
55	Hippo signaling pathway - multiple species	1.37976e-13	1.06882	1.05026	1.08771
95	Long-term depression	2.32192e-13	-1.0537	-1.06849	-1.03912
187	Parathyroid hormone synthesis, secretion and action	2.98632e-13	-1.04068	-1.05187	-1.02961
55	Tyrosine metabolism	3.73056e-13	-1.1103	-1.14189	-1.07959
44	Collecting duct acid secretion	1.03493e-12	-1.11946	-1.15448	-1.0855
119	Amphetamine addiction	1.2042e-12	-1.05487	-1.07049	-1.03948
103	Glycerolipid metabolism	3.07936e-12	-1.06316	-1.08156	-1.04507
32	Terpenoid backbone biosynthesis	4.48006e-12	-1.15199	-1.19861	-1.10717
30	Glycosaminoglycan biosynthesis - heparan sulfate / heparin	5.65087e-12	1.084	1.05965	1.1089
188	T cell receptor signaling pathway	6.72158e-12	-1.03774	-1.04876	-1.02684
156	Morphine addiction	7.35753e-12	-1.03158	-1.04078	-1.02246
83	Sphingolipid metabolism	7.46172e-12	-1.06392	-1.08289	-1.04529
136	Antigen processing and presentation	8.2185e-12	-1.0655	-1.08502	-1.04633
26	Non-homologous end-joining	1.03049e-11	1.08372	1.05919	1.10882
135	Glioma	1.05024e-11	-1.04506	-1.0584	-1.0319
125	Biosynthesis of amino acids	1.71458e-11	1.05853	1.04118	1.07618
7	Caffeine metabolism	2.46489e-11	-1.28854	-1.3836	-1.20001
261	Oxytocin signaling pathway	5.68153e-11	-1.03052	-1.03982	-1.0213
230	Sphingolipid signaling pathway	1.1036e-10	-1.02913	-1.03813	-1.0202
153	Salivary secretion	1.38606e-10	-1.04688	-1.0616	-1.03235
49	Allograft rejection	1.61512e-10	-1.13591	-1.18092	-1.09262
134	Staphylococcus aureus infection	8.86729e-10	-1.07191	-1.09594	-1.04841
275	Ubiquitin mediated proteolysis	1.01752e-09	1.02194	1.01485	1.02907
173	Hypertrophic cardiomyopathy (HCM)	1.13232e-09	1.03689	1.02489	1.04903
174	Serotonergic synapse	2.53894e-09	-1.03652	-1.0488	-1.02438
23	Glycosaminoglycan biosynthesis - chondroitin sulfate / dermatan sulfate	2.72789e-09	1.10964	1.0726	1.14796
97	Notch signaling pathway	3.51208e-09	1.04036	1.02682	1.05408
124	Fc epsilon RI signaling pathway	5.02271e-09	-1.0413	-1.0555	-1.02729
155	Hematopoietic cell lineage	7.74953e-09	-1.05824	-1.07875	-1.03813
231	Estrogen signaling pathway	9.92292e-09	-1.03352	-1.04522	-1.02194
75	Autoimmune thyroid disease	1.12878e-08	-1.08031	-1.10925	-1.05212
225	Relaxin signaling pathway	2.28368e-08	1.03481	1.02247	1.04729
111	RIG-I-like receptor signaling pathway	2.99952e-08	1.05071	1.03252	1.06923
195	HIF-1 signaling pathway	3.08922e-08	1.03712	1.02384	1.05057
133	Pertussis	3.29912e-08	1.06301	1.04025	1.08627
31	alpha-Linolenic acid metabolism	4.72103e-08	-1.11434	-1.15822	-1.07212
229	AMPK signaling pathway	6.5527e-08	-1.02613	-1.03577	-1.01658
27	2-Oxocarboxylic acid metabolism	6.92815e-08	-1.10334	-1.14321	-1.06485
148	Platinum drug resistance	8.25078e-08	-1.03627	-1.04984	-1.02288
116	Epithelial cell signaling in Helicobacter pylori infection	9.57654e-08	1.05372	1.03369	1.07414
190	Insulin resistance	1.03787e-07	-1.03239	-1.04457	-1.02035
282	Cellular senescence	1.52842e-07	1.02931	1.01827	1.04047
81	Cysteine and methionine metabolism	1.83271e-07	1.05085	1.03148	1.07058
75	Vasopressin-regulated water reabsorption	2.0306e-07	-1.03681	-1.05101	-1.0228
185	Prostate cancer	2.39948e-07	1.03411	1.02104	1.04734
272	Alcoholism	2.42625e-07	-1.02315	-1.03208	-1.01431
129	Thyroid hormone synthesis	3.29363e-07	-1.03606	-1.05023	-1.02208
108	Viral myocarditis	3.7739e-07	-1.05698	-1.07979	-1.03465
63	Tryptophan metabolism	4.19327e-07	-1.06815	-1.0957	-1.04128
134	Shigellosis	5.25791e-07	1.041	1.0248	1.05746
151	Th1 and Th2 cell differentiation	6.08381e-07	-1.04116	-1.05777	-1.0248
239	Cell adhesion molecules (CAMs)	1.59288e-06	-1.03667	-1.05202	-1.02154
205	Lysosome	1.65914e-06	-1.02763	-1.03914	-1.01624
134	Chronic myeloid leukemia	2.43775e-06	1.02977	1.0173	1.04239
173	Melanogenesis	2.68082e-06	-1.02437	-1.03471	-1.01413
120	Non-small cell lung cancer	4.47584e-06	-1.03052	-1.04383	-1.01738
295	NOD-like receptor signaling pathway	4.66311e-06	1.02821	1.01604	1.04052
200	Leukocyte transendothelial migration	4.70559e-06	-1.03665	-1.05274	-1.0208
215	Growth hormone synthesis, secretion and action	4.97232e-06	-1.02346	-1.03369	-1.01333
216	Oocyte meiosis	6.41619e-06	1.02106	1.01186	1.03034
60	Graft-versus-host disease	6.8625e-06	-1.0882	-1.12894	-1.04892
43	Renin-angiotensin system	9.7485e-06	-1.07228	-1.10588	-1.03971
44	Glycosphingolipid biosynthesis - lacto and neolacto series	1.04704e-05	-1.05017	-1.07322	-1.02761
90	Cytosolic DNA-sensing pathway	1.18003e-05	1.04651	1.02546	1.06798
235	Autophagy - animal	1.24579e-05	-1.02023	-1.02943	-1.01111
76	Pyruvate metabolism	1.26029e-05	-1.04534	-1.06633	-1.02477
51	Nicotinate and nicotinamide metabolism	1.3033e-05	-1.05808	-1.08522	-1.03162
165	Systemic lupus erythematosus	1.64198e-05	-1.03461	-1.05074	-1.01873
129	Central carbon metabolism in cancer	1.80036e-05	1.03369	1.01816	1.04945
182	Dilated cardiomyopathy (DCM)	2.62021e-05	1.02307	1.01225	1.034
289	Hepatitis B	3.05814e-05	1.02142	1.0113	1.03164
255	Phospholipase D signaling pathway	3.06351e-05	-1.02232	-1.03299	-1.01177
39	Histidine metabolism	3.76823e-05	-1.06798	-1.10183	-1.03517
186	Glucagon signaling pathway	3.83744e-05	-1.0239	-1.03547	-1.01246
192	Carbon metabolism	3.98122e-05	-1.02775	-1.04125	-1.01442
270	Cushing syndrome	4.17412e-05	1.01722	1.00895	1.02556
44	Fatty acid elongation	4.35044e-05	-1.05553	-1.08318	-1.02859
37	Asthma	4.77076e-05	-1.10366	-1.15725	-1.05254
146	Bacterial invasion of epithelial cells	6.37148e-05	1.02231	1.01132	1.03342
142	GABAergic synapse	7.38873e-05	-1.02098	-1.03151	-1.01056
36	Linoleic acid metabolism	9.6706e-05	-1.06957	-1.10626	-1.03409
47	Maturity onset diabetes of the young	0.000100976	-1.0478	-1.07272	-1.02347
26	Thiamine metabolism	0.000103263	-1.06225	-1.09503	-1.03046
62	Alanine, aspartate and glutamate metabolism	0.000144033	1.04644	1.02226	1.07119
51	Antifolate resistance	0.000169945	1.05724	1.02705	1.08832
49	Autophagy - other	0.000176115	-1.03329	-1.0511	-1.01579
163	ErbB signaling pathway	0.000465674	-1.01853	-1.02906	-1.00812
105	GnRH secretion	0.000506572	-1.02882	-1.04543	-1.01249
9	Vitamin B6 metabolism	0.000774062	1.13711	1.05553	1.225
161	EGFR tyrosine kinase inhibitor resistance	0.00213213	-1.01883	-1.03103	-1.00678
21	Glycosaminoglycan biosynthesis - keratan sulfate	0.00275175	1.04472	1.01528	1.07502
44	Other types of O-glycan biosynthesis	0.00299978	1.02992	1.01008	1.05015
89	Vibrio cholerae infection	0.00308777	1.02462	1.00825	1.04126
36	Glycosaminoglycan degradation	0.00316065	1.03322	1.01106	1.05586
89	Pyrimidine metabolism	0.00322726	1.02663	1.00884	1.04474
157	Longevity regulating pathway	0.00346303	-1.01602	-1.0269	-1.00525
71	Ovarian steroidogenesis	0.00369994	-1.03367	-1.05703	-1.01082
164	PD-L1 expression and PD-1 checkpoint pathway in cancer	0.00413889	-1.01608	-1.02722	-1.00506
23	Primary bile acid biosynthesis	0.00421751	-1.05475	-1.09392	-1.01698
6	D-Glutamine and D-glutamate metabolism	0.00431157	-1.08217	-1.14212	-1.02536
25	Glycosphingolipid biosynthesis - globo and isoglobo series	0.00435977	1.03815	1.0118	1.06519
44	Pentose phosphate pathway	0.00464183	1.03829	1.01165	1.06564
152	Colorectal cancer	0.0047171	1.01815	1.00553	1.03093
224	Measles	0.00524925	1.01613	1.00478	1.02762
89	Amyotrophic lateral sclerosis (ALS)	0.00610438	-1.0197	-1.03401	-1.00558
16	Sulfur relay system	0.00624542	-1.04533	-1.07903	-1.01269
23	Glycosphingolipid biosynthesis - ganglio series	0.00769334	-1.04387	-1.07732	-1.01146
222	Non-alcoholic fatty liver disease (NAFLD)	0.0078845	-1.01675	-1.02928	-1.00437
43	Mucin type O-glycan biosynthesis	0.00818356	-1.03758	-1.06633	-1.00961
190	Th17 cell differentiation	0.00910686	-1.01885	-1.03324	-1.00465
43	Folate biosynthesis	0.0105155	-1.0405	-1.07262	-1.00934
230	Thyroid hormone signaling pathway	0.0110973	-1.01351	-1.02406	-1.00307
55	African trypanosomiasis	0.0127506	1.0483	1.01011	1.08793
6	Lipoic acid metabolism	0.0129059	-1.04966	-1.09042	-1.01043
31	Protein export	0.013522	1.02809	1.00575	1.05093
278	JAK-STAT signaling pathway	0.0152424	1.0112	1.00214	1.02034
31	Pantothenate and CoA biosynthesis	0.0153171	-1.03741	-1.06866	-1.00708
208	Toxoplasmosis	0.0157823	-1.01707	-1.03115	-1.00319
60	Type I diabetes mellitus	0.0168286	-1.04638	-1.08599	-1.00821
7	Phenylalanine, tyrosine and tryptophan biosynthesis	0.0171487	-1.05348	-1.0995	-1.00939
180	Chagas disease (American trypanosomiasis)	0.0184748	1.02019	1.00337	1.03729
254	mTOR signaling pathway	0.020736	1.0104	1.00158	1.01929
124	Synaptic vesicle cycle	0.0236959	-1.01158	-1.02173	-1.00154
30	Selenocompound metabolism	0.0246557	1.02735	1.00346	1.05181
91	Glutathione metabolism	0.0255058	-1.02504	-1.04753	-1.00304
86	Hedgehog signaling pathway	0.0267088	1.01525	1.00175	1.02893
249	Gastric cancer	0.0287306	1.01158	1.0012	1.02208
247	Fluid shear stress and atherosclerosis	0.0298295	1.01338	1.0013	1.0256
91	Arachidonic acid metabolism	0.0318906	-1.02484	-1.04806	-1.00213
76	Thyroid cancer	0.0323061	1.02154	1.0018	1.04166
112	Cortisol synthesis and secretion	0.0326446	-1.01268	-1.02446	-1.00104
266	Protein processing in endoplasmic reticulum	0.0367422	1.0092	1.00056	1.01791
266	Hepatitis C	0.0390202	-1.01236	-1.02425	-1.00062
111	Endometrial cancer	0.0437629	1.01465	1.00041	1.0291
141	Gap junction	0.0507062	-1.01347	-1.02717	1.00004
45	Biosynthesis of unsaturated fatty acids	0.0509484	-1.02629	-1.05339	1.00011
223	Signaling pathways regulating pluripotency of stem cells	0.0512316	1.00999	-1.00005	1.02014
136	Complement and coagulation cascades	0.0512709	1.01818	-1.0001	1.0368
65	Glycine, serine and threonine metabolism	0.0521164	1.0216	-1.0002	1.04387
73	Arginine and proline metabolism	0.0544454	1.02749	-1.00052	1.05628
242	Yersinia infection	0.0560838	1.01127	-1.00029	1.02296
72	Apoptosis - multiple species	0.0599027	-1.01533	-1.03155	1.00064
4	Biotin metabolism	0.0670989	1.04497	-1.00315	1.0954
266	Necroptosis	0.0727058	-1.00858	-1.01804	1.00079
266	Influenza A	0.0748933	-1.01239	-1.02621	1.00124
54	Prion diseases	0.0805072	-1.02856	-1.06156	1.00343
155	TGF-beta signaling pathway	0.0895872	-1.01329	-1.02885	1.00204
90	Cocaine addiction	0.0944115	-1.01418	-1.03106	1.00242
5	Valine, leucine and isoleucine biosynthesis	0.096206	1.08186	-1.01428	1.18713
184	NF-kappa B signaling pathway	0.105013	1.01403	-1.00292	1.03125
289	Hepatocellular carcinoma	0.108351	1.00728	-1.0016	1.01623
52	Fructose and mannose metabolism	0.131328	1.02338	-1.00694	1.05457
56	Nicotine addiction	0.131417	1.00709	-1.00212	1.01637
11	Riboflavin metabolism	0.139798	-1.04486	-1.1076	1.01454
97	Inflammatory bowel disease (IBD)	0.14069	-1.01781	-1.04199	1.00585
11	Neomycin, kanamycin and gentamicin biosynthesis	0.14985	-1.04394	-1.10694	1.01572
162	Viral protein interaction with cytokine and cytokine receptor	0.156363	1.01617	-1.00616	1.03895
157	Arrhythmogenic right ventricular cardiomyopathy (ARVC)	0.165954	1.00853	-1.00353	1.02073
94	Regulation of lipolysis in adipocytes	0.169793	-1.0109	-1.02668	1.00465
109	Mitophagy - animal	0.176734	1.00877	-1.00395	1.02164
127	Renal cell carcinoma	0.182318	1.00833	-1.0039	1.0207
123	Glycolysis / Gluconeogenesis	0.183868	-1.01208	-1.03017	1.00572
28	Phenylalanine metabolism	0.203462	-1.02252	-1.05824	1.01214
27	Steroid biosynthesis	0.204329	1.02322	-1.01259	1.06016
40	Glycosylphosphatidylinositol (GPI)-anchor biosynthesis	0.204985	-1.01438	-1.03703	1.00784
33	Fatty acid biosynthesis	0.221746	-1.01822	-1.04816	1.01098
35	Mannose type O-glycan biosynthesis	0.240639	1.01161	-1.00778	1.03131
231	FoxO signaling pathway	0.242537	-1.00678	-1.01824	1.00458
30	Arginine biosynthesis	0.303881	-1.02405	-1.07154	1.0218
248	Apoptosis	0.309584	1.00512	-1.00475	1.01506
197	Apelin signaling pathway	0.329009	-1.0064	-1.01937	1.00645
129	Prolactin signaling pathway	0.352918	-1.00555	-1.01736	1.00616
57	Various types of N-glycan biosynthesis	0.478389	-1.0065	-1.0247	1.01151
124	Melanoma	0.507765	1.00431	-1.00847	1.01719
15	Ubiquinone and other terpenoid-quinone biosynthesis	0.508784	-1.01301	-1.05266	1.0258
11	Phosphonate and phosphinate metabolism	0.52491	-1.01486	-1.0622	1.03131
143	Adherens junction	0.531507	-1.00383	-1.01592	1.00818
71	Ferroptosis	0.539256	-1.00654	-1.02773	1.01441
126	Leishmaniasis	0.541026	1.00682	-1.01512	1.02902
52	beta-Alanine metabolism	0.615991	-1.006	-1.02983	1.01757
28	Vitamin digestion and absorption	0.629569	1.00601	-1.01853	1.0308
122	Acute myeloid leukemia	0.655641	-1.00315	-1.01709	1.01072
90	Type II diabetes mellitus	0.694607	-1.00323	-1.01951	1.01296
211	Platelet activation	0.69754	1.00222	-1.00901	1.0135
22	Taurine and hypotaurine metabolism	0.707908	1.0068	-1.02912	1.04316
132	Pancreatic cancer	0.71336	-1.00244	-1.01557	1.01063
71	Cholesterol metabolism	0.729038	-1.00365	-1.02458	1.01714
101	Longevity regulating pathway - multiple species	0.76109	1.00238	-1.01301	1.01783
227	Purine metabolism	0.775965	-1.00151	-1.01199	1.00894
176	Endocrine resistance	0.842883	1.00114	-1.01015	1.01245
175	C-type lectin receptor signaling pathway	0.85047	-1.00124	-1.01428	1.01176
230	Osteoclast differentiation	0.896473	1.00074	-1.01039	1.01188
62	Circadian rhythm	0.899682	1.00105	-1.01543	1.01757
235	Phagosome	0.957748	1.00036	-1.01312	1.01385
79	N-Glycan biosynthesis	0.970279	-1.00029	-1.01586	1.01526
103	Lysine degradation	0.98648	1.00011	-1.01281	1.01303
50	SNARE interactions in vesicular transport	0.988121	1.00015	-1.01949	1.01979
105	VEGF signaling pathway	0.998995	1.00001	-1.01561	1.01563
