# Supplementary material for: Association of Microsatellite Instability and Gene Expression Profile in Colorectal Carcinoma and Potential Implications for Therapy
Source: Medicina (Kaunas). 2024 Feb 20;60(3):348. doi: 10.3390/medicina60030348 (PMC10972457; doi:10.3390/medicina60030348)
Supplement: Supplementary file 1 [file medicina-60-00348-s001.zip › Table_S2_GenesetANOVA_Paired_MSS only_final.xlsx]

## Sheet: Sheet1
# of genes	GO Description	p-value(Tissue)	Fold-Change(CRC vs. Normal)	Fold Change(CRC vs. Normal) 95% lower limit	Fold Change(CRC vs. Normal) 95% upper limit
128	Ribosome biogenesis in eukaryotes	0	1.18307	1.17328	1.19295
268	RNA transport	1.00471e-300	1.10905	1.10307	1.11506
60	DNA replication	7.36553e-263	1.2345	1.22057	1.24858
219	Cell cycle	4.77216e-247	1.11964	1.11237	1.12696
204	Spliceosome	3.59004e-176	1.0924	1.08579	1.09904
214	Natural killer cell mediated cytotoxicity	1.63763e-148	-1.09146	-1.09864	-1.08433
73	Nucleotide excision repair	2.02372e-137	1.13022	1.11963	1.14092
213	Ribosome	3.32144e-137	1.0963	1.08846	1.10419
49	Mismatch repair	4.16241e-129	1.15863	1.14528	1.17214
44	RNA polymerase	2.65122e-128	1.16337	1.14959	1.17731
75	Aldosterone-regulated sodium reabsorption	3.53522e-123	-1.21236	-1.23154	-1.19347
71	Intestinal immune network for IgA production	1.40052e-122	-1.27938	-1.30538	-1.2539
69	Primary immunodeficiency	4.89103e-110	-1.16548	-1.181	-1.15016
166	Pancreatic secretion	1.74439e-109	-1.14434	-1.15793	-1.13092
150	IL-17 signaling pathway	5.0679e-107	1.15341	1.13894	1.16808
74	Proteasome	1.16228e-103	1.12296	1.11139	1.13464
155	Hematopoietic cell lineage	3.26707e-101	-1.1389	-1.15248	-1.12548
183	Parkinson disease	3.89201e-101	-1.07899	-1.0865	-1.07153
74	Fatty acid degradation	5.0298e-100	-1.16949	-1.18627	-1.15296
149	ECM-receptor interaction	9.72969e-100	1.12859	1.11613	1.14119
169	Phosphatidylinositol signaling system	2.65959e-96	-1.07294	-1.08003	-1.06589
141	Chemical carcinogenesis	4.98965e-90	-1.14975	-1.16537	-1.13433
102	Mineral absorption	2.79153e-88	-1.16661	-1.18427	-1.14922
168	Oxidative phosphorylation	3.77915e-88	-1.07402	-1.08156	-1.06654
94	Retinol metabolism	2.38276e-87	-1.1979	-1.21928	-1.17691
94	Fanconi anemia pathway	3.91746e-87	1.0783	1.07036	1.0863
136	Antigen processing and presentation	3.32906e-84	-1.12387	-1.13709	-1.1108
141	B cell receptor signaling pathway	3.32669e-83	-1.09973	-1.11031	-1.08924
151	Th1 and Th2 cell differentiation	1.70427e-82	-1.10509	-1.11633	-1.09396
42	Proximal tubule bicarbonate reclamation	5.91545e-81	-1.33054	-1.36936	-1.29282
158	mRNA surveillance pathway	1.24363e-80	1.06153	1.05505	1.06804
105	Drug metabolism - cytochrome P450	1.54463e-76	-1.17492	-1.19498	-1.1552
253	Alzheimer disease	1.09616e-75	-1.05864	-1.06506	-1.05226
49	Allograft rejection	1.43637e-75	-1.26575	-1.29738	-1.23488
137	Gastric acid secretion	2.57595e-75	-1.10285	-1.11436	-1.09145
188	T cell receptor signaling pathway	8.1005e-75	-1.06538	-1.0726	-1.05821
181	Inflammatory mediator regulation of TRP channels	4.36018e-74	-1.06166	-1.06849	-1.05487
239	Cell adhesion molecules (CAMs)	2.44144e-70	-1.08489	-1.09467	-1.07519
75	Autoimmune thyroid disease	1.0231e-69	-1.16575	-1.18557	-1.14626
166	Fc gamma R-mediated phagocytosis	1.09537e-67	-1.07495	-1.08371	-1.06627
23	Nitrogen metabolism	4.04541e-64	-1.7052	-1.81064	-1.60591
199	Cholinergic synapse	2.02371e-63	-1.05019	-1.05619	-1.04423
115	Long-term potentiation	2.6685e-61	-1.06504	-1.07299	-1.05716
77	Homologous recombination	2.91612e-61	1.08215	1.07214	1.09225
184	Choline metabolism in cancer	5.5694e-61	-1.0598	-1.06713	-1.05253
54	Aminoacyl-tRNA biosynthesis	3.07094e-60	1.10337	1.0906	1.11628
190	Th17 cell differentiation	5.59199e-60	-1.07511	-1.08447	-1.06584
112	RNA degradation	1.6149e-59	1.07222	1.0633	1.08121
60	Graft-versus-host disease	2.25013e-59	-1.20389	-1.23085	-1.17752
187	Parathyroid hormone synthesis, secretion and action	2.26109e-58	-1.05556	-1.0625	-1.04866
68	Valine, leucine and isoleucine degradation	3.27984e-58	-1.12656	-1.14289	-1.11047
284	cGMP-PKG signaling pathway	1.65948e-57	-1.04302	-1.04841	-1.03766
54	Pentose and glucuronate interconversions	1.67955e-57	-1.22999	-1.26124	-1.1995
114	Bile secretion	3.41391e-56	-1.11867	-1.13427	-1.10329
114	Metabolism of xenobiotics by cytochrome P450	5.46895e-56	-1.13717	-1.15539	-1.11923
37	Asthma	3.75975e-55	-1.2769	-1.31597	-1.23899
89	Steroid hormone biosynthesis	2.08807e-54	-1.14333	-1.16269	-1.12429
60	Base excision repair	6.61145e-54	1.09042	1.07863	1.10234
202	Vascular smooth muscle contraction	4.29905e-53	-1.06063	-1.06862	-1.0527
163	Progesterone-mediated oocyte maturation	2.99169e-52	1.05242	1.04554	1.05935
108	Viral myocarditis	3.56605e-52	-1.11251	-1.12783	-1.09739
115	Inositol phosphate metabolism	4.01286e-52	-1.06415	-1.07268	-1.05569
62	Basal transcription factors	3.30439e-49	1.06879	1.05946	1.0782
120	Taste transduction	3.356e-49	-1.05041	-1.05727	-1.0436
50	Citrate cycle (TCA cycle)	3.0774e-48	-1.11321	-1.12919	-1.09745
68	Ether lipid metabolism	1.21406e-47	-1.11569	-1.1322	-1.09943
82	ABC transporters	1.92878e-46	-1.08024	-1.09165	-1.06895
168	GnRH signaling pathway	1.99962e-44	-1.04772	-1.05457	-1.04092
106	Renin secretion	1.44341e-42	-1.0927	-1.10661	-1.07896
155	Protein digestion and absorption	6.12272e-42	1.0828	1.07047	1.09528
71	Bladder cancer	1.1928e-41	1.13166	1.11167	1.152
159	Circadian entrainment	4.90931e-41	-1.04889	-1.05621	-1.04162
134	Staphylococcus aureus infection	2.27299e-40	-1.10263	-1.11857	-1.08692
281	Wnt signaling pathway	3.35245e-40	1.04345	1.03693	1.05001
30	One carbon pool by folate	4.02588e-40	1.13452	1.11384	1.15558
59	Propanoate metabolism	5.1995e-40	-1.09819	-1.11342	-1.08318
113	Endocrine and other factor-regulated calcium reabsorption	5.93475e-40	-1.06319	-1.07285	-1.05362
97	Inflammatory bowel disease (IBD)	8.77268e-40	-1.10102	-1.1168	-1.08547
244	Dopaminergic synapse	1.32438e-39	-1.03659	-1.04214	-1.03107
164	PD-L1 expression and PD-1 checkpoint pathway in cancer	5.89632e-38	-1.04638	-1.05361	-1.0392
46	Ascorbate and aldarate metabolism	6.07771e-38	-1.19379	-1.22613	-1.16231
174	Aldosterone synthesis and secretion	1.95225e-37	-1.04655	-1.05385	-1.03929
179	Small cell lung cancer	8.65739e-37	1.05654	1.04761	1.06555
200	Leukocyte transendothelial migration	1.25456e-36	-1.06235	-1.07234	-1.05245
119	Amphetamine addiction	2.11589e-36	-1.06036	-1.07005	-1.05077
275	Ubiquitin mediated proteolysis	2.77709e-36	1.02985	1.02514	1.03457
151	Insulin secretion	4.79803e-36	-1.05439	-1.06313	-1.04571
156	Morphine addiction	5.72598e-36	-1.03849	-1.04464	-1.03239
70	Porphyrin and chlorophyll metabolism	3.33406e-35	-1.1233	-1.14406	-1.10292
275	Huntington disease	4.68452e-35	-1.03439	-1.03995	-1.02886
215	Growth hormone synthesis, secretion and action	5.38083e-35	-1.03965	-1.04607	-1.03326
15	Sulfur metabolism	6.49142e-35	-1.26154	-1.30782	-1.2169
130	Adipocytokine signaling pathway	8.63995e-35	-1.05249	-1.06107	-1.04397
45	Butanoate metabolism	2.42871e-33	-1.11226	-1.13155	-1.09329
230	Sphingolipid signaling pathway	5.4003e-33	-1.03439	-1.04013	-1.02869
57	Galactose metabolism	1.48911e-32	-1.10751	-1.12622	-1.08912
70	Starch and sucrose metabolism	2.15875e-32	-1.09184	-1.10775	-1.07616
162	Glycerophospholipid metabolism	2.85903e-32	-1.04651	-1.0544	-1.03867
261	Oxytocin signaling pathway	5.55662e-32	-1.03316	-1.03878	-1.02757
276	Hippo signaling pathway	5.75913e-32	1.03487	1.02898	1.04078
26	Non-homologous end-joining	1.09417e-31	1.08905	1.07381	1.10451
83	Sphingolipid metabolism	1.85196e-31	-1.0637	-1.07474	-1.05276
142	Cardiac muscle contraction	4.64173e-31	-1.04616	-1.05416	-1.03823
124	Fc epsilon RI signaling pathway	3.99264e-29	-1.05093	-1.06009	-1.04186
134	Salmonella infection	4.07099e-29	1.06609	1.05424	1.07807
95	Carbohydrate digestion and absorption	6.14012e-29	-1.06572	-1.07765	-1.05391
208	Toxoplasmosis	1.00941e-28	-1.04993	-1.05897	-1.04096
248	Insulin signaling pathway	1.6085e-28	-1.03153	-1.03721	-1.02589
60	Type I diabetes mellitus	2.83945e-28	-1.1381	-1.16444	-1.11235
190	Insulin resistance	5.70579e-28	-1.04162	-1.04923	-1.03406
135	Glioma	3.76009e-27	-1.04373	-1.05186	-1.03567
174	Serotonergic synapse	5.56259e-27	-1.03999	-1.04744	-1.0326
185	AGE-RAGE signaling pathway in diabetic complications	6.65659e-27	1.05547	1.04513	1.0659
216	Oocyte meiosis	4.59477e-26	1.03177	1.0258	1.03776
63	Tryptophan metabolism	1.17291e-25	-1.08056	-1.09628	-1.06507
198	Retrograde endocannabinoid signaling	5.31908e-25	-1.03246	-1.03873	-1.02623
51	Antifolate resistance	7.43299e-25	1.09308	1.0748	1.11167
7	Caffeine metabolism	1.09438e-24	-1.25256	-1.3055	-1.20176
162	Amoebiasis	5.71563e-24	1.06121	1.04906	1.0735
134	Shigellosis	6.76657e-24	1.04896	1.03928	1.05874
126	Leishmaniasis	2.54309e-23	-1.06889	-1.08298	-1.05498
55	Fat digestion and absorption	5.25547e-23	-1.1019	-1.12324	-1.08097
143	Peroxisome	9.34793e-23	-1.04348	-1.05236	-1.03466
125	Biosynthesis of amino acids	4.78748e-22	1.05315	1.04216	1.06427
186	Glucagon signaling pathway	5.9285e-22	-1.0363	-1.04384	-1.02882
38	Phototransduction	7.14932e-22	-1.05621	-1.06798	-1.04456
55	Hippo signaling pathway - multiple species	1.02557e-21	1.05363	1.04246	1.06491
244	Neurotrophin signaling pathway	1.03764e-21	-1.02442	-1.02949	-1.01938
142	p53 signaling pathway	4.69928e-21	1.04344	1.03426	1.0527
44	Collecting duct acid secretion	5.34e-21	-1.10799	-1.13181	-1.08466
50	Glyoxylate and dicarboxylate metabolism	6.65051e-21	-1.07271	-1.0885	-1.05716
266	Influenza A	3.66431e-20	-1.03881	-1.04727	-1.03042
229	AMPK signaling pathway	3.66468e-20	-1.02784	-1.03387	-1.02185
22	Other glycan degradation	8.97072e-20	-1.11286	-1.13855	-1.08775
95	Long-term depression	2.55397e-19	-1.04131	-1.05053	-1.03218
133	Drug metabolism - other enzymes	2.6821e-19	-1.06465	-1.07928	-1.05021
97	Legionellosis	4.37454e-19	1.06634	1.05143	1.08145
168	Glutamatergic synapse	5.71227e-19	-1.02896	-1.03544	-1.02251
165	Systemic lupus erythematosus	1.86589e-18	-1.0448	-1.05508	-1.03462
15	Synthesis and degradation of ketone bodies	2.07566e-18	-1.19502	-1.24305	-1.14884
148	Platinum drug resistance	2.22655e-18	-1.0417	-1.05127	-1.03222
55	Tyrosine metabolism	1.22499e-17	-1.0854	-1.10592	-1.06526
242	Breast cancer	1.06286e-16	1.0243	1.01851	1.03012
153	Salivary secretion	1.82142e-16	-1.03936	-1.04895	-1.02986
44	Glycosphingolipid biosynthesis - lacto and neolacto series	6.22545e-16	-1.05832	-1.07292	-1.04393
76	Pyruvate metabolism	1.21961e-15	-1.05008	-1.0627	-1.03761
162	Viral protein interaction with cytokine and cytokine receptor	2.38014e-15	-1.05142	-1.06453	-1.03846
89	Pyrimidine metabolism	2.39101e-15	1.04344	1.03253	1.05446
137	PPAR signaling pathway	2.78536e-15	-1.0455	-1.0571	-1.03404
94	Basal cell carcinoma	4.09968e-15	1.03849	1.02876	1.04831
91	Fatty acid metabolism	7.92157e-15	-1.04697	-1.05915	-1.03494
231	FoxO signaling pathway	1.65023e-14	-1.02644	-1.0333	-1.01963
81	Cysteine and methionine metabolism	1.69064e-14	1.04834	1.0358	1.06104
69	Malaria	3.39168e-14	1.0857	1.06291	1.10897
75	Amino sugar and nucleotide sugar metabolism	5.32184e-14	-1.05236	-1.06642	-1.03849
116	Epithelial cell signaling in Helicobacter pylori infection	8.28268e-14	1.04341	1.03184	1.0551
103	Glycerolipid metabolism	9.16611e-14	-1.04038	-1.05125	-1.02962
173	Hypertrophic cardiomyopathy (HCM)	1.19838e-13	1.02703	1.01982	1.03429
89	Vibrio cholerae infection	3.09505e-13	1.03989	1.02903	1.05087
31	alpha-Linolenic acid metabolism	3.71434e-13	-1.09211	-1.11828	-1.06656
39	Histidine metabolism	7.6373e-13	-1.07053	-1.09061	-1.05082
89	Amyotrophic lateral sclerosis (ALS)	1.00386e-12	-1.03343	-1.04281	-1.02414
120	Non-small cell lung cancer	1.01752e-12	-1.03009	-1.03852	-1.02174
161	EGFR tyrosine kinase inhibitor resistance	1.80184e-12	-1.02625	-1.03367	-1.01889
54	Prion diseases	5.12835e-12	-1.06741	-1.08732	-1.04785
111	RIG-I-like receptor signaling pathway	1.43943e-11	1.03453	1.0244	1.04476
27	Steroid biosynthesis	2.03559e-11	1.08947	1.06261	1.117
255	Phospholipase D signaling pathway	2.29894e-11	-1.0215	-1.02789	-1.01515
30	Glycosaminoglycan biosynthesis - heparan sulfate / heparin	4.74579e-11	1.04743	1.03311	1.06194
36	Linoleic acid metabolism	4.875e-11	-1.07374	-1.09669	-1.05127
163	ErbB signaling pathway	5.32353e-11	-1.02211	-1.0288	-1.01546
97	Notch signaling pathway	6.11933e-11	1.02853	1.01991	1.03723
175	C-type lectin receptor signaling pathway	7.26462e-11	-1.02422	-1.03161	-1.01687
23	Glycosphingolipid biosynthesis - ganglio series	8.85673e-11	-1.06972	-1.09164	-1.04824
205	TNF signaling pathway	9.69067e-11	1.02834	1.01968	1.03708
105	GnRH secretion	1.0599e-10	-1.03132	-1.04101	-1.02172
225	Relaxin signaling pathway	2.99501e-10	1.0233	1.01599	1.03066
27	2-Oxocarboxylic acid metabolism	1.13452e-09	-1.07101	-1.09485	-1.04769
184	NF-kappa B signaling pathway	1.22698e-09	-1.02966	-1.03941	-1.02
231	Estrogen signaling pathway	1.83527e-09	-1.02097	-1.0279	-1.01409
75	Vasopressin-regulated water reabsorption	2.64534e-09	-1.02801	-1.03739	-1.01871
71	Ovarian steroidogenesis	4.32896e-09	-1.03622	-1.04858	-1.024
49	Autophagy - other	4.35539e-09	-1.03267	-1.0438	-1.02166
173	Melanogenesis	4.58169e-09	-1.02064	-1.02763	-1.01369
235	Autophagy - animal	1.03851e-08	-1.01616	-1.02175	-1.0106
44	Pentose phosphate pathway	1.56681e-08	1.05049	1.03274	1.06856
6	D-Glutamine and D-glutamate metabolism	1.77637e-08	-1.10448	-1.14286	-1.0674
32	Terpenoid backbone biosynthesis	1.8772e-08	-1.0672	-1.09162	-1.04333
142	GABAergic synapse	2.52529e-08	-1.01854	-1.02515	-1.01198
230	Osteoclast differentiation	3.97228e-08	-1.01856	-1.02526	-1.0119
182	Toll-like receptor signaling pathway	4.02484e-08	1.0257	1.01645	1.03504
230	Thyroid hormone signaling pathway	4.36744e-08	-1.01878	-1.02559	-1.01202
47	Maturity onset diabetes of the young	4.57596e-08	-1.03961	-1.05416	-1.02525
79	N-Glycan biosynthesis	5.4577e-08	1.02769	1.01762	1.03785
9	Vitamin B6 metabolism	1.25716e-07	1.11868	1.07341	1.16585
129	Thyroid hormone synthesis	1.32198e-07	-1.02473	-1.03407	-1.01548
205	Lysosome	1.42096e-07	-1.01953	-1.0269	-1.01222
146	Bacterial invasion of epithelial cells	2.02177e-07	1.01901	1.0118	1.02627
270	Cushing syndrome	1.16004e-06	1.01295	1.00771	1.01822
235	Phagosome	8.54616e-06	-1.01925	-1.02785	-1.01073
157	Longevity regulating pathway	9.22441e-06	-1.01499	-1.02168	-1.00834
266	Necroptosis	1.19824e-05	-1.01276	-1.01853	-1.00703
122	Acute myeloid leukemia	1.372e-05	-1.01923	-1.02801	-1.01052
15	Ubiquinone and other terpenoid-quinone biosynthesis	1.7988e-05	1.05173	1.02782	1.0762
254	mTOR signaling pathway	1.87786e-05	1.01203	1.0065	1.01759
155	TGF-beta signaling pathway	2.09311e-05	-1.01967	-1.02885	-1.01056
134	Chronic myeloid leukemia	3.06735e-05	1.01571	1.00829	1.02318
182	Dilated cardiomyopathy (DCM)	3.54802e-05	1.01391	1.00729	1.02057
94	Regulation of lipolysis in adipocytes	3.78163e-05	-1.0185	-1.02742	-1.00966
129	Central carbon metabolism in cancer	3.83315e-05	1.01994	1.0104	1.02957
72	Apoptosis - multiple species	3.9018e-05	-1.02071	-1.03072	-1.01079
266	Hepatitis C	5.16487e-05	-1.01453	-1.02165	-1.00747
222	Non-alcoholic fatty liver disease (NAFLD)	6.21616e-05	-1.01486	-1.02221	-1.00756
31	Protein export	6.47029e-05	1.03209	1.01623	1.04819
197	Apelin signaling pathway	6.48346e-05	-1.01545	-1.02311	-1.00784
133	Pertussis	6.56556e-05	1.0258	1.01305	1.0387
44	Other types of O-glycan biosynthesis	7.38086e-05	1.02691	1.01352	1.04048
43	Renin-angiotensin system	7.42076e-05	-1.04099	-1.06187	-1.02052
90	Cytosolic DNA-sensing pathway	9.50091e-05	1.02297	1.01137	1.03469
62	Alanine, aspartate and glutamate metabolism	0.000107875	1.02865	1.01405	1.04346
6	Lipoic acid metabolism	0.000118653	-1.0484	-1.07382	-1.02359
266	Protein processing in endoplasmic reticulum	0.000153902	1.01101	1.00529	1.01676
192	Carbon metabolism	0.000157321	-1.01596	-1.02433	-1.00765
282	Cellular senescence	0.000163812	1.01218	1.00583	1.01857
52	beta-Alanine metabolism	0.000169756	-1.02757	-1.04224	-1.01311
195	HIF-1 signaling pathway	0.00018601	1.01494	1.00708	1.02286
278	JAK-STAT signaling pathway	0.000212241	-1.01022	-1.01566	-1.0048
123	Glycolysis / Gluconeogenesis	0.000220019	-1.02113	-1.03252	-1.00987
91	Arachidonic acid metabolism	0.000263556	-1.02418	-1.03741	-1.01112
111	Endometrial cancer	0.000344785	1.01619	1.00729	1.02516
56	Nicotine addiction	0.000554415	1.0115	1.00496	1.01809
139	Rheumatoid arthritis	0.00073404	1.02668	1.01111	1.04249
71	Cholesterol metabolism	0.000839321	-1.02362	-1.03773	-1.00969
109	Mitophagy - animal	0.000997202	1.01337	1.00539	1.02141
44	Fatty acid elongation	0.00116049	-1.02534	-1.04094	-1.00998
62	Circadian rhythm	0.00132978	-1.01647	-1.02666	-1.00638
31	Pantothenate and CoA biosynthesis	0.00155233	-1.02864	-1.04678	-1.01082
132	Pancreatic cancer	0.00161517	-1.01286	-1.02093	-1.00485
91	Glutathione metabolism	0.00215502	-1.02322	-1.03834	-1.00833
295	NOD-like receptor signaling pathway	0.00216151	1.01134	1.00408	1.01865
50	SNARE interactions in vesicular transport	0.00270155	-1.01836	-1.03053	-1.00633
289	Hepatocellular carcinoma	0.00281594	1.00921	1.00316	1.0153
103	Lysine degradation	0.00304294	1.01209	1.00408	1.02016
43	Mucin type O-glycan biosynthesis	0.00310698	-1.02507	-1.04203	-1.00839
23	Glycosaminoglycan biosynthesis - chondroitin sulfate / dermatan sulfate	0.0036662	1.03022	1.00975	1.05111
180	Chagas disease (American trypanosomiasis)	0.00368718	-1.01352	-1.02275	-1.00438
25	Glycosphingolipid biosynthesis - globo and isoglobo series	0.00433264	1.02324	1.00722	1.03951
36	Glycosaminoglycan degradation	0.00628331	1.01919	1.00539	1.03318
76	Thyroid cancer	0.00729835	1.01608	1.00431	1.02798
185	Prostate cancer	0.00826421	1.0105	1.0027	1.01837
176	Endocrine resistance	0.0094885	-1.00912	-1.01606	-1.00222
7	Phenylalanine, tyrosine and tryptophan biosynthesis	0.0126839	-1.03599	-1.06516	-1.00761
30	Arginine biosynthesis	0.0153616	-1.03325	-1.06095	-1.00628
90	Cocaine addiction	0.0155832	-1.01246	-1.02267	-1.00235
30	Selenocompound metabolism	0.0191987	1.01714	1.00278	1.03171
23	Primary bile acid biosynthesis	0.0303108	1.0267	1.00251	1.05147
52	Fructose and mannose metabolism	0.0334643	1.02065	1.0016	1.04005
248	Apoptosis	0.0510795	-1.00601	-1.01208	1.00003
157	Arrhythmogenic right ventricular cardiomyopathy (ARVC)	0.0633629	1.00695	-1.00039	1.01435
33	Fatty acid biosynthesis	0.0658488	1.01666	-1.00108	1.03473
136	Complement and coagulation cascades	0.066963	-1.01031	-1.02146	1.00072
28	Phenylalanine metabolism	0.0688316	-1.02059	-1.04325	1.00158
112	Cortisol synthesis and secretion	0.0696232	-1.0068	-1.01419	1.00054
249	Gastric cancer	0.0709394	1.00594	-1.00051	1.01242
28	Vitamin digestion and absorption	0.0907136	1.0201	-1.00316	1.04389
40	Glycosylphosphatidylinositol (GPI)-anchor biosynthesis	0.0951761	1.01238	-1.00215	1.02713
11	Riboflavin metabolism	0.102594	1.0284	-1.00564	1.06358
124	Synaptic vesicle cycle	0.114765	-1.00528	-1.01187	1.00128
26	Thiamine metabolism	0.119759	-1.01732	-1.03957	1.00447
51	Nicotinate and nicotinamide metabolism	0.150014	-1.0106	-1.02522	1.00382
227	Purine metabolism	0.20222	1.00419	-1.00225	1.01067
223	Signaling pathways regulating pluripotency of stem cells	0.224722	1.00376	-1.00231	1.00985
71	Ferroptosis	0.231811	-1.00773	-1.02053	1.00493
5	Valine, leucine and isoleucine biosynthesis	0.238684	-1.03226	-1.08833	1.02136
45	Biosynthesis of unsaturated fatty acids	0.334153	1.00793	-1.00817	1.02422
152	Colorectal cancer	0.335045	1.00371	-1.00384	1.01131
127	Renal cell carcinoma	0.352469	1.00353	-1.00391	1.01101
55	African trypanosomiasis	0.380529	-1.0095	-1.03107	1.01175
35	Mannose type O-glycan biosynthesis	0.411646	-1.00509	-1.01735	1.00707
4	Biotin metabolism	0.416116	1.01371	-1.01947	1.04763
105	VEGF signaling pathway	0.463035	-1.00345	-1.01272	1.00577
90	Type II diabetes mellitus	0.531783	-1.00297	-1.01233	1.00635
57	Various types of N-glycan biosynthesis	0.54028	1.00358	-1.00789	1.0151
22	Taurine and hypotaurine metabolism	0.588804	-1.0053	-1.02475	1.01398
11	Phosphonate and phosphinate metabolism	0.59528	-1.0064	-1.03038	1.01732
211	Platelet activation	0.626022	-1.00172	-1.00869	1.00522
86	Hedgehog signaling pathway	0.626635	-1.0021	-1.01058	1.00636
272	Alcoholism	0.668455	-1.00118	-1.00661	1.00424
224	Measles	0.692629	1.00141	-1.00561	1.00846
141	Gap junction	0.754376	-1.00131	-1.00955	1.00691
242	Yersinia infection	0.768987	1.00101	-1.00575	1.00778
73	Arginine and proline metabolism	0.771248	1.00237	-1.01369	1.0185
43	Folate biosynthesis	0.778201	-1.00274	-1.02206	1.01647
129	Prolactin signaling pathway	0.792179	-1.00101	-1.00857	1.00653
101	Longevity regulating pathway - multiple species	0.809827	-1.00114	-1.0105	1.00819
247	Fluid shear stress and atherosclerosis	0.820766	-1.00088	-1.00851	1.00674
16	Sulfur relay system	0.828345	1.0021	-1.01704	1.02133
21	Glycosaminoglycan biosynthesis - keratan sulfate	0.839528	-1.00189	-1.02036	1.01652
143	Adherens junction	0.877554	-1.0006	-1.00828	1.00707
124	Melanoma	0.922946	-1.00036	-1.00761	1.00689
65	Glycine, serine and threonine metabolism	0.966696	1.00028	-1.01296	1.01353
289	Hepatitis B	0.978941	-1.00008	-1.00594	1.00578
11	Neomycin, kanamycin and gentamicin biosynthesis	0.980538	1.00047	-1.03831	1.03929
