# Supplementary material for: Association of Microsatellite Instability and Gene Expression Profile in Colorectal Carcinoma and Potential Implications for Therapy
Source: Medicina (Kaunas). 2024 Feb 20;60(3):348. doi: 10.3390/medicina60030348 (PMC10972457; doi:10.3390/medicina60030348)
Supplement: Supplementary file 1 [file medicina-60-00348-s001.zip › Table_S3_GenesetANOVA_Interaction_Tissue_MSI_final.xlsx]

## Sheet: Sheet1
# of genes	GO Description	ANOVA interaction p-value(Tissue * MSI_person)	p-value(CRC * MSI vs. Normal * MSI)	Fold-Change(CRC * MSI vs. Normal * MSI)	Fold Change(CRC * MSI vs. Normal * MSI) 95% lower limit	Fold Change(CRC * MSI vs. Normal * MSI) 95% upper limit	p-value(CRC * MSS vs. Normal * MSS)	Fold-Change(CRC * MSS vs. Normal * MSS)	Fold Change(CRC * MSS vs. Normal * MSS) 95% lower limit	Fold Change(CRC * MSS vs. Normal * MSS) 95% upper limit
183	Parkinson disease	6.96017e-34	7.92371e-57	-1.09575	-1.10815	-1.08349	3.9833e-117	-1.08241	-1.0897	-1.07517
168	Oxidative phosphorylation	1.04113e-30	1.53249e-61	-1.10226	-1.115	-1.08966	5.41945e-101	-1.07786	-1.08528	-1.0705
253	Alzheimer disease	1.68798e-29	5.99725e-53	-1.07998	-1.09065	-1.06941	1.09749e-88	-1.06171	-1.06796	-1.05551
213	Ribosome	1.42796e-28	6.01088e-58	1.10201	1.08904	1.11514	1.16141e-134	1.09354	1.08585	1.10129
275	Huntington disease	1.97761e-28	1.04981e-27	-1.04937	-1.05849	-1.04033	2.00668e-42	-1.03664	-1.042	-1.0313
219	Cell cycle	6.57877e-22	2.13206e-96	1.12019	1.10833	1.13217	3.50577e-250	1.11671	1.10965	1.12382
192	Carbon metabolism	2.48724e-18	6.62501e-05	-1.0277	-1.04159	-1.014	0.000131968	-1.01574	-1.0239	-1.00764
139	Rheumatoid arthritis	4.07784e-17	2.39359e-26	1.14962	1.12046	1.17955	0.0193784	1.01845	1.00296	1.03418
204	Spliceosome	1.41411e-16	4.64292e-59	1.08414	1.07362	1.09476	1.80462e-180	1.08935	1.08304	1.0957
68	Valine, leucine and isoleucine degradation	1.95843e-16	3.88485e-30	-1.15247	-1.18082	-1.1248	7.4926e-57	-1.12555	-1.14198	-1.10935
74	Proteasome	1.64114e-15	1.73919e-22	1.09115	1.07224	1.1104	8.5607e-98	1.11947	1.10786	1.13121
142	p53 signaling pathway	5.91789e-15	1.07752e-25	1.0804	1.06491	1.09612	5.52635e-21	1.04222	1.03328	1.05123
216	Oocyte meiosis	1.95851e-13	0.000160606	1.0182	1.00871	1.02778	3.95587e-25	1.02997	1.02424	1.03574
60	DNA replication	4.03809e-13	1.34848e-76	1.21028	1.18633	1.23472	1.51894e-242	1.2326	1.218	1.24739
136	Antigen processing and presentation	1.14424e-12	5.6093e-09	-1.05858	-1.07903	-1.03851	1.88321e-95	-1.12906	-1.14202	-1.11625
76	Pyruvate metabolism	1.2353e-12	1.43391e-06	-1.05016	-1.07125	-1.02948	4.88565e-15	-1.04859	-1.06111	-1.03623
125	Biosynthesis of amino acids	3.22171e-12	2.81712e-10	1.05645	1.03859	1.07462	1.95178e-24	1.05444	1.04377	1.06522
155	Hematopoietic cell lineage	3.30266e-12	8.88599e-08	-1.05456	-1.07528	-1.03423	2.81746e-113	-1.14422	-1.15758	-1.13102
222	Non-alcoholic fatty liver disease (NAFLD)	4.67049e-12	0.0048935	-1.01717	-1.02929	-1.00518	2.13849e-06	-1.01725	-1.02446	-1.01008
268	RNA transport	6.36e-12	4.69221e-99	1.09914	1.08957	1.1088	1.106e-313	1.10706	1.1013	1.11285
190	Th17 cell differentiation	6.41237e-12	0.0126442	-1.01813	-1.0326	-1.00385	4.10161e-67	-1.07741	-1.08652	-1.06838
248	Apoptosis	1.9884e-11	0.41469	1.00408	-1.00573	1.01396	0.00719613	-1.00804	-1.01394	-1.00217
126	Leishmaniasis	2.54332e-11	0.522101	1.00713	-1.01476	1.02928	1.22363e-27	-1.07491	-1.08895	-1.06105
59	Propanoate metabolism	3.61189e-11	6.41217e-24	-1.12651	-1.15281	-1.10081	3.22911e-37	-1.09413	-1.10929	-1.07917
74	Fatty acid degradation	5.4176e-11	4.50073e-54	-1.20526	-1.23392	-1.17727	4.69023e-104	-1.16957	-1.18608	-1.1533
182	Toll-like receptor signaling pathway	1.73198e-10	8.56099e-18	1.07002	1.05364	1.08665	2.21095e-06	1.02247	1.01311	1.03192
151	Th1 and Th2 cell differentiation	1.74437e-10	5.36185e-06	-1.03877	-1.05592	-1.02189	2.03544e-92	-1.10752	-1.11839	-1.09676
97	Inflammatory bowel disease (IBD)	3.20526e-10	0.293425	-1.01266	-1.03671	1.01095	1.11205e-44	-1.10575	-1.12134	-1.09038
60	Base excision repair	3.20813e-10	7.61306e-34	1.11833	1.09838	1.13864	1.24046e-56	1.09143	1.07977	1.1032
289	Hepatitis B	1.14533e-09	0.000123153	1.01894	1.00923	1.02874	0.623953	-1.00143	-1.00716	1.00429
162	Viral protein interaction with cytokine and cytokine receptor	2.43431e-09	0.120965	1.01662	-1.00436	1.03802	6.93335e-18	-1.05618	-1.06939	-1.04314
123	Glycolysis / Gluconeogenesis	3.43739e-09	0.116232	-1.0146	-1.03311	1.0036	0.000643574	-1.01896	-1.03	-1.00803
143	Peroxisome	3.45074e-09	1.69233e-32	-1.08842	-1.10373	-1.07332	1.24286e-23	-1.04355	-1.05228	-1.0349
282	Cellular senescence	4.10575e-09	1.82667e-07	1.02784	1.01729	1.03849	0.00116727	1.01024	1.00405	1.01648
60	Graft-versus-host disease	4.76128e-09	0.000169128	-1.07422	-1.11505	-1.03489	6.77552e-64	-1.21305	-1.24034	-1.18637
50	Citrate cycle (TCA cycle)	5.19023e-09	3.92982e-32	-1.15336	-1.18089	-1.12648	2.04705e-50	-1.11405	-1.12983	-1.09849
266	Necroptosis	1.40795e-08	0.0520037	-1.00923	-1.01862	1.00008	3.52576e-07	-1.01446	-1.02008	-1.00887
133	Drug metabolism - other enzymes	2.022e-08	3.13559e-18	-1.1051	-1.13022	-1.08054	3.68932e-19	-1.06315	-1.0775	-1.049
71	Intestinal immune network for IgA production	2.36654e-08	9.72538e-16	-1.14703	-1.18602	-1.10932	7.71749e-132	-1.28694	-1.31285	-1.26154
75	Autoimmune thyroid disease	3.01874e-08	3.44162e-06	-1.06795	-1.09799	-1.03873	1.89227e-75	-1.16929	-1.1888	-1.1501
81	Cysteine and methionine metabolism	5.35323e-08	7.18262e-06	1.04545	1.02536	1.06594	7.87653e-16	1.04878	1.03671	1.06099
49	Allograft rejection	6.45938e-08	1.83075e-07	-1.11658	-1.16378	-1.0713	9.67544e-80	-1.27291	-1.30473	-1.24187
97	Legionellosis	8.0929e-08	9.76153e-17	1.10544	1.07963	1.13186	1.91509e-16	1.06099	1.04615	1.07604
239	Cell adhesion molecules (CAMs)	8.23281e-08	5.10313e-06	-1.03457	-1.04979	-1.01957	2.33525e-78	-1.08707	-1.09658	-1.07765
73	Nucleotide excision repair	1.13917e-07	3.69168e-47	1.12175	1.10446	1.13932	6.15509e-142	1.12952	1.11911	1.14003
37	Asthma	1.56908e-07	0.000822753	-1.08963	-1.14581	-1.0362	2.01808e-59	-1.28639	-1.32555	-1.2484
208	Toxoplasmosis	1.6942e-07	0.0305501	-1.0155	-1.02975	-1.00144	3.28744e-34	-1.05315	-1.06194	-1.04443
133	Pertussis	1.72149e-07	1.64527e-08	1.06175	1.0399	1.08406	0.00190192	1.01984	1.00727	1.03257
266	Influenza A	1.90974e-07	0.185351	-1.00904	-1.02256	1.00433	5.81404e-24	-1.04178	-1.05008	-1.03354
65	Glycine, serine and threonine metabolism	2.17518e-07	0.140215	1.01631	-1.00533	1.03838	0.694842	1.00257	-1.0103	1.0155
89	Pyrimidine metabolism	3.1258e-07	0.00505994	1.02489	1.00743	1.04267	1.46503e-16	1.04421	1.03356	1.05497
134	Salmonella infection	3.63178e-07	8.10217e-25	1.10676	1.0856	1.12832	1.21337e-24	1.06211	1.04996	1.07441
164	PD-L1 expression and PD-1 checkpoint pathway in cancer	4.1834e-07	0.00259631	-1.01726	-1.02865	-1.006	1.14629e-42	-1.04758	-1.05456	-1.04064
91	Fatty acid metabolism	4.35409e-07	6.89808e-14	-1.0749	-1.09538	-1.05479	9.13669e-15	-1.04558	-1.05742	-1.03388
49	Mismatch repair	5.77769e-07	1.44824e-35	1.13521	1.11289	1.15798	7.65292e-123	1.15644	1.14282	1.17021
108	Viral myocarditis	5.92014e-07	2.98473e-05	-1.04873	-1.07242	-1.02557	8.61781e-61	-1.11882	-1.13382	-1.10401
179	Small cell lung cancer	8.02936e-07	2.02182e-24	1.07489	1.06009	1.08989	4.07709e-35	1.05363	1.04495	1.06238
46	Ascorbate and aldarate metabolism	8.53712e-07	1.31156e-26	-1.29225	-1.35425	-1.23308	1.9392e-35	-1.19506	-1.22893	-1.16213
184	NF-kappa B signaling pathway	9.57485e-07	0.0397081	1.01665	1.00078	1.03277	1.01891e-11	-1.03312	-1.04286	-1.02347
112	RNA degradation	1.10714e-06	1.6021e-30	1.08191	1.0675	1.09652	2.86613e-64	1.07184	1.0633	1.08045
94	Fanconi anemia pathway	1.36608e-06	1.25415e-38	1.08411	1.07103	1.09735	1.16519e-92	1.07897	1.07119	1.08681
180	Chagas disease (American trypanosomiasis)	1.51686e-06	0.013288	1.01944	1.00402	1.03509	0.000267239	-1.01705	-1.02633	-1.00785
205	TNF signaling pathway	1.67143e-06	3.71394e-18	1.06442	1.04954	1.0795	2.34661e-09	1.02591	1.01734	1.03456
54	Aminoacyl-tRNA biosynthesis	1.75505e-06	5.05963e-18	1.0883	1.06768	1.10931	6.57746e-66	1.10599	1.09345	1.11867
272	Alcoholism	2.10592e-06	2.92646e-08	-1.02505	-1.03405	-1.01613	0.895044	1.00035	-1.00487	1.00558
202	Vascular smooth muscle contraction	2.30435e-06	2.87325e-27	-1.06981	-1.08296	-1.05682	3.17997e-54	-1.05945	-1.0672	-1.05176
54	Pentose and glucuronate interconversions	3.36725e-06	2.23964e-40	-1.34521	-1.40494	-1.28802	1.17089e-54	-1.23053	-1.26282	-1.19906
60	Type I diabetes mellitus	3.97257e-06	0.0833319	-1.03415	-1.07422	1.00444	1.29024e-30	-1.14286	-1.16906	-1.11725
214	Natural killer cell mediated cytotoxicity	5.95102e-06	5.00432e-29	-1.06224	-1.07353	-1.05107	2.64374e-167	-1.09335	-1.10027	-1.08648
142	Cardiac muscle contraction	9.99564e-06	5.08055e-16	-1.05182	-1.06473	-1.03906	3.43802e-35	-1.04711	-1.05476	-1.03952
129	Central carbon metabolism in cancer	1.28098e-05	6.9206e-05	1.0314	1.01581	1.04722	1.72024e-05	1.02012	1.0109	1.02942
44	Fatty acid elongation	1.30057e-05	3.41194e-05	-1.05401	-1.08055	-1.02813	0.00141401	-1.02445	-1.03976	-1.00937
63	Tryptophan metabolism	1.74216e-05	6.45707e-09	-1.07374	-1.09982	-1.04827	2.17606e-25	-1.07926	-1.09482	-1.06392
73	Arginine and proline metabolism	1.76191e-05	0.0936103	1.02279	-1.00381	1.05008	0.595988	1.00426	-1.01152	1.02016
30	One carbon pool by folate	1.81936e-05	1.88806e-14	1.12846	1.0942	1.16379	6.61341e-41	1.13538	1.11469	1.15644
278	JAK-STAT signaling pathway	2.14768e-05	0.0198638	1.0105	1.00166	1.01942	2.51074e-06	-1.01267	-1.01799	-1.00738
27	2-Oxocarboxylic acid metabolism	2.46229e-05	7.72203e-08	-1.10402	-1.14452	-1.06494	1.11001e-09	-1.06924	-1.09247	-1.04651
128	Ribosome biogenesis in eukaryotes	2.68379e-05	1.32604e-95	1.15501	1.13948	1.17074	0	1.1805	1.17102	1.19007
266	Protein processing in endoplasmic reticulum	3.52581e-05	0.107902	1.00749	-1.00164	1.01671	2.00047e-05	1.01188	1.00641	1.01739
52	beta-Alanine metabolism	3.93583e-05	0.439189	-1.0092	-1.03291	1.01415	0.000356441	-1.02555	-1.03985	-1.01145
70	Porphyrin and chlorophyll metabolism	4.2203e-05	3.23492e-22	-1.16918	-1.20664	-1.13289	2.08756e-33	-1.12297	-1.14428	-1.10205
31	Protein export	4.48229e-05	0.149795	1.01932	-1.00693	1.04621	0.000343508	1.02879	1.01293	1.04489
50	Glyoxylate and dicarboxylate metabolism	5.16451e-05	3.10866e-15	-1.1035	-1.13078	-1.07687	4.6984e-21	-1.07271	-1.08845	-1.0572
235	Phagosome	5.71523e-05	0.641519	1.00327	-1.01055	1.01718	2.45727e-08	-1.02363	-1.03207	-1.01526
141	Chemical carcinogenesis	6.15114e-05	1.11498e-48	-1.18382	-1.21075	-1.15748	1.66064e-90	-1.14888	-1.1644	-1.13357
148	Platinum drug resistance	7.01277e-05	1.58388e-07	-1.03942	-1.05455	-1.02451	1.945e-20	-1.04162	-1.05064	-1.03268
227	Purine metabolism	7.646e-05	0.384073	-1.00462	-1.01511	1.00579	0.203759	1.00402	-1.00218	1.01026
195	HIF-1 signaling pathway	7.75948e-05	3.15162e-08	1.03643	1.02338	1.04964	0.000349317	1.01388	1.00625	1.02157
175	C-type lectin receptor signaling pathway	7.86797e-05	0.703051	-1.00234	-1.01444	1.00971	2.14648e-12	-1.02599	-1.03336	-1.01868
163	Progesterone-mediated oocyte maturation	8.20159e-05	5.27867e-12	1.03797	1.02704	1.04901	8.25291e-55	1.05163	1.04501	1.05828
45	Butanoate metabolism	0.000117116	6.56035e-19	-1.1398	-1.17308	-1.10745	1.23135e-31	-1.10855	-1.12774	-1.08968
23	Primary bile acid biosynthesis	0.000120965	0.00304114	-1.05994	-1.10153	-1.01992	0.0134813	1.02936	1.006	1.05326
231	FoxO signaling pathway	0.000124058	0.0943123	-1.00936	-1.02044	1.0016	1.37473e-16	-1.02785	-1.03457	-1.02118
103	Lysine degradation	0.000131358	0.634143	-1.00314	-1.0162	1.00984	0.00370585	1.01148	1.00371	1.01931
91	Glutathione metabolism	0.000152496	0.0057239	-1.03365	-1.05821	-1.00967	0.00398067	-1.02079	-1.03518	-1.00659
94	Retinol metabolism	0.000177561	7.35356e-56	-1.2719	-1.31037	-1.23456	1.19368e-86	-1.19747	-1.21894	-1.17638
114	Metabolism of xenobiotics by cytochrome P450	0.000177715	3.47837e-32	-1.17281	-1.20418	-1.14225	1.60731e-56	-1.13625	-1.15428	-1.11851
89	Steroid hormone biosynthesis	0.000179774	1.01075e-41	-1.21863	-1.2539	-1.18435	6.24018e-53	-1.14291	-1.16252	-1.12362
69	Malaria	0.000186005	1.11961e-18	1.17665	1.13497	1.21987	8.28788e-12	1.07797	1.05503	1.10141
105	Drug metabolism - cytochrome P450	0.000231622	5.92439e-43	-1.21941	-1.2543	-1.18549	1.74586e-76	-1.17326	-1.19316	-1.15369
79	N-Glycan biosynthesis	0.000243589	0.580656	-1.0045	-1.02061	1.01149	2.51068e-08	1.02737	1.01766	1.03716
45	Biosynthesis of unsaturated fatty acids	0.000245911	0.0380353	-1.02809	-1.05536	-1.00153	0.173451	1.0109	-1.00478	1.0268
103	Glycerolipid metabolism	0.000250722	1.26881e-12	-1.06353	-1.08175	-1.0456	8.67936e-15	-1.04097	-1.05157	-1.03047
185	Prostate cancer	0.000289492	2.09601e-06	1.03085	1.01799	1.04387	0.0234821	1.00869	1.00117	1.01627
90	Cytosolic DNA-sensing pathway	0.00029952	1.44015e-06	1.04773	1.02806	1.06778	0.000468003	1.02038	1.00892	1.03198
82	ABC transporters	0.000341823	6.68071e-31	-1.10662	-1.12574	-1.08782	1.55864e-49	-1.08056	-1.09166	-1.06958
188	T cell receptor signaling pathway	0.000360843	1.76043e-12	-1.03988	-1.05124	-1.02865	2.11012e-84	-1.06671	-1.07364	-1.05982
247	Fluid shear stress and atherosclerosis	0.000461719	0.307322	1.00641	-1.00589	1.01883	0.51784	-1.00242	-1.00977	1.00491
295	NOD-like receptor signaling pathway	0.000467322	2.69203e-06	1.0286	1.01656	1.04078	0.0185198	1.00847	1.00142	1.01558
30	Selenocompound metabolism	0.000490182	0.044818	1.02385	1.00055	1.0477	0.0109446	1.01799	1.00411	1.03207
32	Terpenoid backbone biosynthesis	0.000562243	9.8544e-13	-1.14656	-1.19035	-1.10438	3.41075e-08	-1.06507	-1.08914	-1.04152
62	Basal transcription factors	0.000646277	2.27459e-21	1.07091	1.0559	1.08613	9.90258e-54	1.06899	1.06003	1.07802
224	Measles	0.000803206	0.0150831	1.01418	1.00273	1.02576	0.858357	-1.00062	-1.00741	1.00617
150	IL-17 signaling pathway	0.000957916	1.02068e-59	1.19166	1.16687	1.21697	8.10998e-104	1.14931	1.13499	1.16381
134	Chronic myeloid leukemia	0.00104637	9.80036e-06	1.02727	1.01509	1.03959	3.02525e-05	1.01525	1.00806	1.0225
281	Wnt signaling pathway	0.00106597	2.61852e-13	1.03768	1.02745	1.04802	2.21815e-44	1.0431	1.03695	1.04928
77	Homologous recombination	0.00153773	1.22091e-21	1.0758	1.05983	1.09201	1.84227e-67	1.08276	1.07315	1.09247
137	PPAR signaling pathway	0.00159357	7.27876e-20	-1.08618	-1.10562	-1.06708	3.53184e-17	-1.04658	-1.05771	-1.03557
23	Glycosaminoglycan biosynthesis - chondroitin sulfate / dermatan sulfate	0.00188701	8.10493e-09	1.10585	1.06876	1.14424	0.00457101	1.02989	1.00914	1.05106
89	Amyotrophic lateral sclerosis (ALS)	0.00189091	0.00845017	-1.01967	-1.03456	-1.005	1.64619e-14	-1.03447	-1.04345	-1.02557
168	Glutamatergic synapse	0.00237494	1.11792e-13	-1.03891	-1.04942	-1.0285	3.08612e-21	-1.02943	-1.03563	-1.02327
9	Vitamin B6 metabolism	0.00322795	0.000386952	1.13531	1.05859	1.21759	7.67061e-08	1.12187	1.07602	1.16967
230	Osteoclast differentiation	0.00342251	0.982047	-1.00012	-1.01101	1.01076	2.67502e-10	-1.02103	-1.02764	-1.01446
4	Biotin metabolism	0.00355073	0.129701	1.04146	-1.01203	1.09769	0.191622	1.02109	-1.01054	1.05362
30	Arginine biosynthesis	0.00358065	0.293362	-1.02382	-1.06979	1.02059	0.0211376	-1.03129	-1.05866	-1.00463
52	Fructose and mannose metabolism	0.00381938	0.15264	1.0226	-1.00831	1.05441	0.0193362	1.02204	1.00354	1.04088
141	B cell receptor signaling pathway	0.00392916	2.38777e-23	-1.08148	-1.09826	-1.06495	1.23257e-92	-1.10095	-1.11111	-1.09088
15	Synthesis and degradation of ketone bodies	0.00482863	1.01461e-16	-1.32211	-1.41146	-1.23841	1.81028e-18	-1.19246	-1.23989	-1.14685
72	Apoptosis - multiple species	0.00512658	0.0862836	-1.0139	-1.03002	1.00197	5.55032e-06	-1.02205	-1.03171	-1.01248
275	Ubiquitin mediated proteolysis	0.00526399	2.83711e-08	1.02086	1.01345	1.02833	1.11317e-38	1.0293	1.02483	1.03378
136	Complement and coagulation cascades	0.00577847	0.022909	1.02127	1.00292	1.03995	0.0142286	-1.01361	-1.02463	-1.00272
55	Fat digestion and absorption	0.00609173	2.47058e-18	-1.14502	-1.18027	-1.11083	4.62958e-25	-1.10045	-1.12053	-1.08073
30	Glycosaminoglycan biosynthesis - heparan sulfate / heparin	0.00726966	6.99868e-13	1.08578	1.06173	1.11038	6.66995e-12	1.04803	1.03412	1.06213
62	Alanine, aspartate and glutamate metabolism	0.00728046	0.000176188	1.04529	1.02138	1.06975	2.29374e-06	1.03385	1.01968	1.04821
51	Nicotinate and nicotinamide metabolism	0.00739906	1.39456e-05	-1.05441	-1.0799	-1.02952	0.144908	-1.01065	-1.02515	1.00366
15	Ubiquinone and other terpenoid-quinone biosynthesis	0.00837753	0.462273	-1.01443	-1.05396	1.02418	8.35373e-06	1.0533	1.02956	1.07758
69	Primary immunodeficiency	0.00954659	1.17306e-26	-1.12504	-1.14954	-1.10106	6.742e-123	-1.16976	-1.18489	-1.15483
43	Folate biosynthesis	0.00966894	0.00989154	-1.0413	-1.07381	-1.00977	0.881919	1.00139	-1.01709	1.01992
75	Amino sugar and nucleotide sugar metabolism	0.00970994	4.94191e-13	-1.08328	-1.10702	-1.06006	2.32814e-14	-1.05167	-1.06535	-1.03817
27	Steroid biosynthesis	0.0113112	0.39371	1.01796	-1.02338	1.06048	6.34806e-13	1.09399	1.06762	1.12101
186	Glucagon signaling pathway	0.0120251	1.35975e-05	-1.02621	-1.03824	-1.01432	2.26805e-21	-1.03426	-1.04147	-1.0271
40	Glycosylphosphatidylinositol (GPI)-anchor biosynthesis	0.0130157	0.115392	-1.01895	-1.04304	1.00461	0.0735079	1.01281	-1.00121	1.02702
158	mRNA surveillance pathway	0.0135117	5.23975e-24	1.05193	1.04166	1.0623	1.3406e-83	1.05978	1.05359	1.06599
155	Protein digestion and absorption	0.0136228	1.33929e-15	1.07919	1.05922	1.09953	9.45574e-42	1.08014	1.06818	1.09224
7	Caffeine metabolism	0.0157382	1.6497e-11	-1.27974	-1.37394	-1.19199	2.11059e-23	-1.24707	-1.30103	-1.19535
152	Colorectal cancer	0.0167806	0.0132347	1.0156	1.00324	1.02811	0.475977	1.00266	-1.00466	1.01001
7	Phenylalanine, tyrosine and tryptophan biosynthesis	0.0171132	0.0210574	-1.05446	-1.10303	-1.00803	0.00838636	-1.03681	-1.06504	-1.00934
47	Maturity onset diabetes of the young	0.0173587	0.000157773	-1.04513	-1.06933	-1.02148	2.6039e-07	-1.03655	-1.0508	-1.0225
185	AGE-RAGE signaling pathway in diabetic complications	0.0184801	3.97941e-21	1.08168	1.06419	1.09946	4.31133e-25	1.05271	1.04253	1.06299
43	Renin-angiotensin system	0.0186931	1.94616e-05	-1.07166	-1.10622	-1.03818	2.0002e-05	-1.04207	-1.06199	-1.02253
162	Amoebiasis	0.0187527	4.56796e-19	1.09069	1.07011	1.11168	1.29366e-21	1.05699	1.04504	1.06907
134	Staphylococcus aureus infection	0.0198444	7.74824e-08	-1.06582	-1.09089	-1.04133	1.43175e-46	-1.10697	-1.12243	-1.09173
200	Leukocyte transendothelial migration	0.0201077	2.44919e-06	-1.03725	-1.05314	-1.02159	5.43857e-40	-1.06326	-1.07295	-1.05366
15	Sulfur metabolism	0.0203236	2.27939e-22	-1.35775	-1.44308	-1.27747	2.79404e-34	-1.25909	-1.30569	-1.21414
184	Choline metabolism in cancer	0.0216423	2.73668e-37	-1.07569	-1.0878	-1.06372	7.74656e-67	-1.06075	-1.06785	-1.05369
198	Retrograde endocannabinoid signaling	0.0222218	1.11841e-18	-1.04525	-1.05557	-1.03503	1.82829e-28	-1.03367	-1.03975	-1.02763
16	Sulfur relay system	0.0258541	0.0040717	-1.04742	-1.08105	-1.01484	0.752494	1.00304	-1.01594	1.02211
55	African trypanosomiasis	0.0268193	0.0214121	1.04239	1.00617	1.07991	0.171386	-1.01483	-1.03646	1.00639
166	Fc gamma R-mediated phagocytosis	0.0303463	3.22677e-34	-1.08495	-1.09923	-1.07085	2.65234e-75	-1.0761	-1.08453	-1.06774
21	Glycosaminoglycan biosynthesis - keratan sulfate	0.0304803	0.00305538	1.04541	1.01515	1.07657	0.922357	-1.00087	-1.01856	1.01678
26	Thiamine metabolism	0.0328761	0.000284041	-1.0649	-1.10166	-1.02937	0.321247	-1.01029	-1.03095	1.01005
33	Fatty acid biosynthesis	0.0355413	0.16456	-1.02064	-1.05048	1.00842	0.0334493	1.01882	1.00146	1.03648
114	Bile secretion	0.0357311	8.16414e-37	-1.1551	-1.18108	-1.12969	3.46219e-63	-1.12081	-1.13577	-1.10604
111	RIG-I-like receptor signaling pathway	0.0364052	7.69523e-10	1.05238	1.03541	1.06963	3.67071e-11	1.0333	1.02333	1.04337
162	Glycerophospholipid metabolism	0.0368609	3.33648e-23	-1.0639	-1.07699	-1.05098	1.7959e-31	-1.04443	-1.05207	-1.03684
132	Pancreatic cancer	0.0371273	0.839194	-1.00133	-1.01432	1.01161	0.00104135	-1.01294	-1.02075	-1.00518
205	Lysosome	0.0392521	3.19489e-05	-1.02486	-1.03679	-1.01307	8.50466e-10	-1.02185	-1.02892	-1.01482
5	Valine, leucine and isoleucine biosynthesis	0.0393063	0.0737274	1.08194	-1.00761	1.1795	0.158296	-1.03773	-1.09256	1.01455
215	Growth hormone synthesis, secretion and action	0.0407902	3.36908e-06	-1.02393	-1.0342	-1.01377	5.95754e-37	-1.03934	-1.04554	-1.03318
28	Vitamin digestion and absorption	0.0431944	0.70515	1.00685	-1.02895	1.0431	0.0466018	1.02164	1.00032	1.04342
57	Various types of N-glycan biosynthesis	0.0446826	0.277034	-1.01026	-1.02904	1.00824	0.547692	1.00337	-1.00764	1.01445
242	Breast cancer	0.0488213	3.6483e-15	1.03738	1.02794	1.04691	1.94676e-17	1.02392	1.01836	1.02952
149	ECM-receptor interaction	0.0490275	1.9093e-53	1.15689	1.13568	1.17851	8.11645e-98	1.12617	1.11381	1.13867
71	Ferroptosis	0.0509206	0.4765	-1.00753	-1.02856	1.01324	0.13182	-1.00952	-1.02203	1.00285
62	Circadian rhythm	0.0524209	0.68821	1.00333	-1.01298	1.01973	0.00159338	-1.0157	-1.02557	-1.00593
70	Starch and sucrose metabolism	0.0573886	3.17271e-21	-1.11928	-1.14567	-1.0935	2.16431e-33	-1.08947	-1.10471	-1.07443
242	Yersinia infection	0.057693	0.0546503	1.01089	-1.00022	1.02212	0.967213	1.00014	-1.00647	1.00675
168	GnRH signaling pathway	0.0578293	1.76054e-28	-1.06128	-1.0725	-1.05018	7.89975e-49	-1.04823	-1.05482	-1.04168
289	Hepatocellular carcinoma	0.0578324	0.581907	1.00268	-1.00687	1.01228	0.00496094	1.00818	1.00247	1.01392
91	Arachidonic acid metabolism	0.059206	0.0502923	-1.02132	-1.04313	1.00003	0.000402162	-1.02301	-1.03598	-1.0102
11	Phosphonate and phosphinate metabolism	0.0611049	0.458341	-1.01546	-1.0575	1.02555	0.872928	-1.00197	-1.02651	1.02247
230	Sphingolipid signaling pathway	0.0616283	6.88443e-10	-1.02839	-1.03758	-1.01929	2.81027e-37	-1.03517	-1.04068	-1.0297
71	Bladder cancer	0.0625897	9.92852e-24	1.16286	1.1292	1.19753	4.62529e-42	1.12978	1.11016	1.14974
169	Phosphatidylinositol signaling system	0.0641383	9.63058e-50	-1.08265	-1.09405	-1.07137	2.3171e-105	-1.07231	-1.07903	-1.06563
187	Parathyroid hormone synthesis, secretion and action	0.0649859	2.248e-14	-1.04239	-1.05356	-1.03135	3.40597e-62	-1.05557	-1.0623	-1.04889
122	Acute myeloid leukemia	0.0671449	0.827639	-1.00154	-1.01551	1.01239	1.62128e-06	-1.02043	-1.02889	-1.01203
22	Other glycan degradation	0.0685603	2.80527e-13	-1.1477	-1.19075	-1.10621	2.44814e-21	-1.11294	-1.13765	-1.08876
42	Proximal tubule bicarbonate reclamation	0.0689816	2.25717e-38	-1.36014	-1.42448	-1.29871	3.37835e-89	-1.33165	-1.36887	-1.29545
112	Cortisol synthesis and secretion	0.0733042	0.0228228	-1.01375	-1.02574	-1.0019	0.112298	-1.0057	-1.01277	1.00133
94	Basal cell carcinoma	0.0748782	2.13635e-13	1.05849	1.04256	1.07466	3.03609e-15	1.03711	1.02778	1.04654
23	Glycosphingolipid biosynthesis - ganglio series	0.0764996	0.0238824	-1.03851	-1.07312	-1.00502	1.65512e-11	-1.06971	-1.09083	-1.049
159	Circadian entrainment	0.0782673	1.18629e-18	-1.05151	-1.06331	-1.03985	4.20952e-44	-1.04853	-1.05553	-1.04158
11	Riboflavin metabolism	0.0791883	0.206619	-1.03636	-1.09545	1.01993	0.100531	1.02809	-1.00538	1.06265
124	Synaptic vesicle cycle	0.0814697	0.0738246	-1.00955	-1.02013	1.00092	0.12229	-1.00491	-1.01118	1.00132
31	Pantothenate and CoA biosynthesis	0.0836908	0.0157698	-1.03598	-1.06614	-1.00668	0.00184363	-1.02757	-1.04531	-1.01014
76	Thyroid cancer	0.0851257	0.0470232	1.0194	1.00025	1.03892	0.0126715	1.01449	1.00308	1.02603
151	Insulin secretion	0.0851377	1.54481e-18	-1.0607	-1.07472	-1.04686	8.46844e-39	-1.05355	-1.06184	-1.04533
134	Shigellosis	0.0858326	2.8646e-07	1.04063	1.02493	1.05658	1.69256e-23	1.04737	1.03791	1.05691
56	Nicotine addiction	0.0860712	0.111967	1.0083	-1.00193	1.01863	0.00122583	1.01008	1.00396	1.01624
113	Endocrine and other factor-regulated calcium reabsorption	0.0870855	2.81142e-27	-1.08312	-1.09887	-1.06759	4.8233e-44	-1.06326	-1.07245	-1.05414
255	Phospholipase D signaling pathway	0.0879582	4.51469e-05	-1.02132	-1.03172	-1.01102	1.61919e-13	-1.02301	-1.02921	-1.01685
54	Prion diseases	0.0982838	0.0432877	-1.03185	-1.0637	-1.00095	7.06697e-14	-1.07184	-1.09146	-1.05258
51	Antifolate resistance	0.098408	0.000119148	1.05602	1.02711	1.08574	2.77469e-24	1.08998	1.07209	1.10817
6	Lipoic acid metabolism	0.0987418	0.0120704	-1.05302	-1.09634	-1.01142	0.000152605	-1.0477	-1.07319	-1.02281
44	Other types of O-glycan biosynthesis	0.0988373	0.011251	1.02741	1.00615	1.04911	1.16153e-05	1.0283	1.01556	1.0412
38	Phototransduction	0.100189	3.05442e-17	-1.07973	-1.09907	-1.06074	6.10033e-24	-1.05627	-1.06751	-1.04515
86	Hedgehog signaling pathway	0.102503	0.0471327	1.01384	1.00017	1.0277	0.412547	-1.00339	-1.01155	1.00472
57	Galactose metabolism	0.110514	7.06838e-22	-1.14216	-1.17344	-1.1117	8.42224e-34	-1.10528	-1.12324	-1.08761
157	Arrhythmogenic right ventricular cardiomyopathy (ARVC)	0.114938	0.221754	1.00747	-1.00451	1.01958	0.0635234	1.00677	-1.00038	1.01396
231	Estrogen signaling pathway	0.118346	3.01585e-09	-1.03384	-1.04527	-1.02253	1.49473e-09	-1.02043	-1.02715	-1.01377
124	Fc epsilon RI signaling pathway	0.119548	3.66129e-09	-1.04274	-1.05734	-1.02835	2.71953e-33	-1.05227	-1.06103	-1.04358
124	Melanoma	0.142449	0.518512	1.00393	-1.00802	1.01597	0.652778	-1.00163	-1.00877	1.00549
26	Non-homologous end-joining	0.14986	1.53519e-10	1.07857	1.05395	1.10378	1.05502e-34	1.09116	1.07623	1.10629
156	Morphine addiction	0.153273	8.15894e-12	-1.03331	-1.04306	-1.02365	2.83825e-39	-1.03825	-1.04408	-1.03245
230	Thyroid hormone signaling pathway	0.175812	0.00661259	-1.0149	-1.02579	-1.00412	1.06072e-09	-1.02001	-1.02653	-1.01354
97	Notch signaling pathway	0.179825	3.59822e-08	1.03871	1.02478	1.05283	4.44953e-12	1.02888	1.02062	1.0372
266	Hepatitis C	0.18459	0.0451149	-1.01172	-1.02331	-1.00025	1.49609e-05	-1.01512	-1.02204	-1.00825
25	Glycosphingolipid biosynthesis - globo and isoglobo series	0.188819	0.0054739	1.03696	1.01075	1.06384	0.00271843	1.02363	1.00813	1.03938
276	Hippo signaling pathway	0.192939	9.35462e-18	1.04099	1.03149	1.05058	3.4937e-32	1.03353	1.02789	1.0392
102	Mineral absorption	0.193047	1.2045e-29	-1.15259	-1.18126	-1.12463	1.33144e-96	-1.17006	-1.18733	-1.15305
55	Tyrosine metabolism	0.197856	1.2745e-11	-1.10873	-1.14231	-1.07614	7.38319e-18	-1.08148	-1.10089	-1.0624
249	Gastric cancer	0.201506	0.0596679	1.00998	-1.0004	1.02047	0.117305	1.00494	-1.00124	1.01115
95	Long-term depression	0.202604	4.8056e-12	-1.05145	-1.06651	-1.03661	4.71073e-22	-1.04272	-1.0516	-1.03392
36	Linoleic acid metabolism	0.206498	0.000761273	-1.06019	-1.09687	-1.02473	4.47153e-11	-1.0707	-1.09264	-1.0492
44	Glycosphingolipid biosynthesis - lacto and neolacto series	0.207238	5.23927e-05	-1.04683	-1.0703	-1.02388	4.09312e-15	-1.05452	-1.06855	-1.04067
71	Cholesterol metabolism	0.208236	0.764591	-1.00333	-1.02544	1.01863	0.000203892	-1.02494	-1.03835	-1.01171
50	SNARE interactions in vesicular transport	0.211807	0.947209	-1.00066	-1.02027	1.01893	0.00168314	-1.01873	-1.03059	-1.00701
261	Oxytocin signaling pathway	0.220218	3.0459e-12	-1.03193	-1.04109	-1.02286	4.78235e-35	-1.03378	-1.03923	-1.02835
225	Relaxin signaling pathway	0.223754	2.69841e-07	1.03115	1.01917	1.04327	2.66687e-10	1.02272	1.01562	1.02987
44	RNA polymerase	0.224931	3.36593e-46	1.15182	1.12985	1.17421	8.50619e-135	1.15999	1.14675	1.17339
23	Nitrogen metabolism	0.232482	4.39242e-27	-1.71632	-1.89186	-1.55706	2.2703e-68	-1.69912	-1.80071	-1.60326
55	Hippo signaling pathway - multiple species	0.232696	3.55126e-15	1.07218	1.05376	1.09091	5.63864e-23	1.05357	1.04274	1.06451
173	Melanogenesis	0.263939	7.85492e-06	-1.02495	-1.03609	-1.01394	1.08301e-09	-1.02026	-1.02685	-1.0137
89	Vibrio cholerae infection	0.26404	0.00314635	1.02566	1.00856	1.04305	4.32229e-15	1.041	1.03061	1.05149
35	Mannose type O-glycan biosynthesis	0.278015	0.235202	1.012	-1.0078	1.03213	0.433273	-1.00471	-1.01658	1.00708
137	Gastric acid secretion	0.297642	1.58603e-40	-1.1185	-1.13703	-1.10028	6.42248e-84	-1.10243	-1.11328	-1.09168
83	Sphingolipid metabolism	0.298026	4.38012e-12	-1.06183	-1.07999	-1.04396	8.47252e-32	-1.06263	-1.07343	-1.05193
90	Cocaine addiction	0.302645	0.0553912	-1.016	-1.03263	1.00037	0.0493227	-1.00976	-1.01958	-1.00003
105	GnRH secretion	0.312337	0.00066391	-1.02691	-1.04273	-1.01133	3.33995e-11	-1.03135	-1.04079	-1.02199
141	Gap junction	0.318902	0.0213949	-1.01578	-1.02942	-1.00232	0.359271	-1.00373	-1.01174	1.00424
31	alpha-Linolenic acid metabolism	0.320549	8.31797e-07	-1.10098	-1.14387	-1.0597	4.83701e-13	-1.08796	-1.11304	-1.06345
11	Neomycin, kanamycin and gentamicin biosynthesis	0.328971	0.269108	-1.03525	-1.10089	1.02719	0.968597	-1.00074	-1.0381	1.03658
146	Bacterial invasion of epithelial cells	0.330997	0.000658057	1.02003	1.00846	1.03174	3.92278e-07	1.01777	1.01087	1.02472
211	Platelet activation	0.338622	0.717016	1.00208	-1.00921	1.01342	0.267266	-1.0038	-1.01056	1.00292
36	Glycosaminoglycan degradation	0.344322	0.00340807	1.03338	1.01092	1.05633	0.00648562	1.01837	1.00511	1.0318
199	Cholinergic synapse	0.344587	3.72169e-19	-1.04244	-1.05197	-1.033	8.93269e-69	-1.04987	-1.05559	-1.04419
197	Apelin signaling pathway	0.35993	0.180938	-1.00844	-1.02094	1.00392	2.77274e-05	-1.01583	-1.02332	-1.0084
120	Taste transduction	0.365914	9.96647e-16	-1.04452	-1.05567	-1.03348	6.00372e-49	-1.04884	-1.05551	-1.04222
106	Renin secretion	0.374606	1.24616e-23	-1.11069	-1.1337	-1.08815	1.53099e-45	-1.0927	-1.10614	-1.07942
101	Longevity regulating pathway - multiple species	0.383774	0.928504	1.00069	-1.01453	1.01594	0.637997	-1.00217	-1.01125	1.00688
6	D-Glutamine and D-glutamate metabolism	0.421498	0.00933896	-1.07557	-1.13625	-1.01813	8.24419e-09	-1.10196	-1.13863	-1.06648
109	Mitophagy - animal	0.424036	0.206736	1.00829	-1.00457	1.02129	0.000721223	1.01327	1.00556	1.02104
173	Hypertrophic cardiomyopathy (HCM)	0.424947	2.43922e-09	1.03564	1.0238	1.04762	1.48696e-14	1.02729	1.02027	1.03436
174	Serotonergic synapse	0.427064	5.1505e-11	-1.03961	-1.05173	-1.02763	7.76542e-28	-1.03936	-1.04657	-1.03221
165	Systemic lupus erythematosus	0.438023	4.36534e-05	-1.03379	-1.05039	-1.01745	9.20606e-21	-1.04639	-1.05638	-1.03649
244	Neurotrophin signaling pathway	0.438769	1.32964e-14	-1.0317	-1.03992	-1.02354	2.20567e-25	-1.02548	-1.03034	-1.02064
143	Adherens junction	0.446591	0.306482	-1.00645	-1.01893	1.00591	0.580174	-1.00208	-1.00947	1.00529
166	Pancreatic secretion	0.453814	3.05678e-51	-1.1578	-1.18003	-1.13598	2.12721e-114	-1.14148	-1.1545	-1.1286
129	Thyroid hormone synthesis	0.455492	7.88063e-06	-1.03344	-1.04846	-1.01864	3.10736e-08	-1.0246	-1.03345	-1.01583
182	Dilated cardiomyopathy (DCM)	0.46845	9.54204e-05	1.02141	1.0106	1.03233	1.29475e-05	1.01422	1.0078	1.02067
127	Renal cell carcinoma	0.477206	0.169804	1.00849	-1.00362	1.02074	0.315607	1.00369	-1.00352	1.01094
161	EGFR tyrosine kinase inhibitor resistance	0.49883	0.00109277	-1.01969	-1.03169	-1.00783	8.77811e-15	-1.02801	-1.03521	-1.02087
190	Insulin resistance	0.502762	6.23619e-08	-1.03292	-1.0451	-1.02088	2.74134e-29	-1.04095	-1.04826	-1.0337
94	Regulation of lipolysis in adipocytes	0.513074	0.156221	-1.01046	-1.02511	1.00399	1.22106e-05	-1.01934	-1.02813	-1.01063
115	Long-term potentiation	0.515174	7.34828e-30	-1.07228	-1.08525	-1.05946	1.0696e-65	-1.06495	-1.07261	-1.05734
43	Mucin type O-glycan biosynthesis	0.519859	0.0104285	-1.03572	-1.06391	-1.00828	0.0134048	-1.02041	-1.03688	-1.0042
116	Epithelial cell signaling in Helicobacter pylori infection	0.52238	1.17961e-08	1.05462	1.03553	1.07406	1.09674e-13	1.04219	1.0309	1.05361
75	Aldosterone-regulated sodium reabsorption	0.555331	1.06626e-50	-1.21705	-1.24857	-1.18632	2.34643e-135	-1.21593	-1.23461	-1.19752
176	Endocrine resistance	0.573499	0.771088	-1.00165	-1.01282	1.00949	0.0121703	-1.0085	-1.01519	-1.00185
68	Ether lipid metabolism	0.591294	6.5722e-23	-1.12905	-1.15657	-1.10219	1.49968e-47	-1.11262	-1.12872	-1.09676
270	Cushing syndrome	0.598621	0.000407329	1.01512	1.00671	1.0236	1.95275e-07	1.01326	1.00825	1.0183
44	Pentose phosphate pathway	0.599521	0.00558193	1.03941	1.01138	1.0682	9.33147e-10	1.05229	1.03527	1.06958
39	Histidine metabolism	0.615038	1.20588e-05	-1.07068	-1.10392	-1.03845	2.10044e-12	-1.06769	-1.08733	-1.0484
22	Taurine and hypotaurine metabolism	0.625316	0.859266	1.00289	-1.02945	1.03541	0.639589	-1.00456	-1.02386	1.01459
157	Longevity regulating pathway	0.628817	0.00417878	-1.01568	-1.02655	-1.00493	7.1063e-06	-1.01465	-1.02112	-1.00823
153	Salivary secretion	0.641074	2.07361e-09	-1.04579	-1.06121	-1.03059	1.14055e-17	-1.03889	-1.048	-1.02986
244	Dopaminergic synapse	0.651521	1.21765e-19	-1.0401	-1.04897	-1.0313	3.3149e-42	-1.03586	-1.04112	-1.03062
223	Signaling pathways regulating pluripotency of stem cells	0.662754	0.196807	1.0065	-1.00337	1.01645	0.320762	1.00298	-1.0029	1.00888
49	Autophagy - other	0.663275	0.00150227	-1.02839	-1.04632	-1.01077	6.23023e-10	-1.0331	-1.0438	-1.02251
181	Inflammatory mediator regulation of TRP channels	0.670148	1.2885e-34	-1.06699	-1.07809	-1.05602	4.14264e-82	-1.06249	-1.06906	-1.05596
75	Vasopressin-regulated water reabsorption	0.683856	4.23905e-06	-1.03442	-1.04944	-1.01962	1.35049e-09	-1.02697	-1.03583	-1.01817
44	Collecting duct acid secretion	0.690186	3.75964e-10	-1.11326	-1.15122	-1.07656	6.55575e-24	-1.10879	-1.13118	-1.08684
28	Phenylalanine metabolism	0.722581	0.186456	-1.02403	-1.06075	1.01155	0.0972335	-1.01793	-1.03955	1.00324
119	Amphetamine addiction	0.752926	8.42636e-14	-1.05747	-1.07309	-1.04208	3.55168e-37	-1.05863	-1.06793	-1.04941
135	Glioma	0.757601	7.27338e-12	-1.04489	-1.05809	-1.03185	1.31953e-31	-1.04577	-1.05363	-1.03797
129	Prolactin signaling pathway	0.760672	0.249657	-1.00712	-1.01935	1.005	0.609257	-1.00188	-1.00912	1.00534
142	GABAergic synapse	0.763899	2.899e-05	-1.02242	-1.03311	-1.01185	2.11746e-08	-1.01788	-1.02421	-1.01159
105	VEGF signaling pathway	0.790436	0.920478	-1.00076	-1.01589	1.01434	0.447006	-1.00348	-1.01249	1.00549
248	Insulin signaling pathway	0.791568	9.46039e-14	-1.03415	-1.04333	-1.02506	4.43055e-30	-1.03113	-1.03658	-1.02571
90	Type II diabetes mellitus	0.809392	0.789883	-1.00208	-1.01751	1.01329	0.392639	-1.00398	-1.01318	1.00515
284	cGMP-PKG signaling pathway	0.872489	4.24666e-22	-1.04172	-1.05038	-1.03312	5.08817e-63	-1.04321	-1.04838	-1.03807
115	Inositol phosphate metabolism	0.876295	4.33081e-23	-1.06659	-1.08027	-1.05308	8.10918e-56	-1.0632	-1.07132	-1.05515
163	ErbB signaling pathway	0.883806	0.000372744	-1.0192	-1.02993	-1.00858	4.18809e-12	-1.02234	-1.02875	-1.01598
155	TGF-beta signaling pathway	0.883813	0.016279	-1.01821	-1.03332	-1.00333	5.10032e-06	-1.02065	-1.02965	-1.01172
120	Non-small cell lung cancer	0.925117	7.94585e-06	-1.03028	-1.04385	-1.01689	5.69399e-15	-1.03162	-1.0397	-1.0236
229	AMPK signaling pathway	0.928284	1.62735e-07	-1.02549	-1.03519	-1.01588	1.05645e-20	-1.02711	-1.0329	-1.02136
71	Ovarian steroidogenesis	0.929897	0.000563502	-1.03557	-1.05635	-1.01521	4.71231e-09	-1.03606	-1.04841	-1.02386
254	mTOR signaling pathway	0.93544	0.0519487	1.00878	-1.00007	1.01771	0.000104125	1.01047	1.00517	1.01579
235	Autophagy - animal	0.940563	2.00953e-05	-1.0196	-1.02874	-1.01054	8.76409e-11	-1.01777	-1.0232	-1.01237
95	Carbohydrate digestion and absorption	0.953455	4.23169e-13	-1.06684	-1.08565	-1.04835	8.10841e-34	-1.06678	-1.07796	-1.05572
111	Endometrial cancer	0.967349	0.0823404	1.0127	-1.00162	1.02721	0.0011307	1.0142	1.00563	1.02285
174	Aldosterone synthesis and secretion	0.970834	8.95309e-15	-1.04521	-1.05696	-1.0336	6.66405e-41	-1.04667	-1.05366	-1.03971
130	Adipocytokine signaling pathway	0.972605	5.34455e-15	-1.05365	-1.06754	-1.03995	1.32872e-36	-1.05174	-1.05998	-1.04356
