# Supplementary material for: Association of Microsatellite Instability and Gene Expression Profile in Colorectal Carcinoma and Potential Implications for Therapy
Source: Medicina (Kaunas). 2024 Feb 20;60(3):348. doi: 10.3390/medicina60030348 (PMC10972457; doi:10.3390/medicina60030348)
Supplement: Supplementary file 1 [file medicina-60-00348-s001.zip › Table_S4_Cancer related gene sets_ANOVA_Interaction_Tissue_MSI.csv]

# of genes	GO ID	GO Description	Interaction p-value(Tissue * Pt_MSI)	p-value(CRC * MSI vs. Normal * MSI)	Fold-Change(CRC * MSI vs. Normal * MSI)	Fold Change(CRC * MSI vs. Normal * MSI) 95% lower limit	Fold Change(CRC * MSI vs. Normal * MSI) 95% upper limit	p-value(CRC * MSS vs. Normal * MSS)	Fold-Change(CRC * MSS vs. Normal * MSS)	Fold Change(CRC * MSS vs. Normal * MSS) 95% lower limit	Fold Change(CRC * MSS vs. Normal * MSS) 95% upper limit
8	Caspases_Exetutor	Caspases_Exetutor	0.000563903	6.11E-13	-1.23681	-1.30969	-1.16799	5.86E-18	-1.16514	-1.2056	-1.12603
12	Caspases_Initiator	Caspases_Initiator	0.00347305	0.123828	1.02066	-1.00562	1.04761	0.000378347	1.02862	1.01276	1.04473
35	DNA_Repair	DNA_Repair	0.00679207	3.88E-08	1.06376	1.0406	1.08743	1.04E-16	1.05735	1.04357	1.07132
6	Hexokinase	Hexokinase	0.0528017	6.63E-06	-1.19251	-1.28696	-1.105	3.70E-12	-1.17739	-1.23214	-1.12507
4	anti-TSG	anti-TSG	0.0738395	2.41E-12	1.37652	1.26112	1.50248	6.83E-33	1.40381	1.33239	1.47906
4	p53 suppressor	p53 suppressor	0.0811993	0.681706	1.00553	-1.0211	1.03242	0.812601	1.0019	-1.01393	1.01779
12	Pro-Apoptosis	Pro-Apoptosis	0.134219	0.805801	1.0042	-1.02964	1.0383	0.0164396	1.02468	1.00448	1.0453
8	Anti-Apoptosis	Anti-Apoptosis	0.157507	0.227786	-1.04634	-1.12633	1.02876	1.23E-05	-1.10331	-1.15285	-1.05589
4	Warburg Effect	Warburg Effect	0.21899	1.57E-05	1.33152	1.17026	1.51501	6.61E-10	1.27935	1.18455	1.38173
9	Growth Factor Receptors	Growth Factor Receptors	0.221315	0.00125007	-1.10242	-1.16959	-1.03911	4.44E-05	-1.07645	-1.1151	-1.03915
5	Tumor Suppressor Gene	Tumor Suppressor Gene	0.596834	0.000907104	-1.12656	-1.20851	-1.05017	1.37E-11	-1.15794	-1.20746	-1.11045
