# Supplementary material for: Association of Microsatellite Instability and Gene Expression Profile in Colorectal Carcinoma and Potential Implications for Therapy
Source: Medicina (Kaunas). 2024 Feb 20;60(3):348. doi: 10.3390/medicina60030348 (PMC10972457; doi:10.3390/medicina60030348)
Supplement: Supplementary file 1 [file medicina-60-00348-s001.zip › Table_S5_ANOVA_MSI tum vs MSS tum _List_from Paninkova.csv]

Probeset ID	SYMBOL	p-value(MSI vs. MSS)	Fold-Change(MSI vs. MSS)	Fold-Change(MSI vs. MSS) (Description)	Fold Change(MSI vs. MSS) 95% lower limit	Fold Change(MSI vs. MSS) 95% upper limit
ILMN_1693428	TNNC2	6.00E-05	-1.52078	MSI down vs MSS	-1.84936	-1.25059
ILMN_1786601	PLAGL2	0.000115612	-1.60415	MSI down vs MSS	-2.02018	-1.2738
ILMN_1756657	TRIM7	0.000178841	1.38725	MSI up vs MSS	1.17645	1.63583
ILMN_2203768	PRR15	0.000380041	-1.22417	MSI down vs MSS	-1.36374	-1.09888
ILMN_1670130	ARID3A	0.00341194	-1.50096	MSI down vs MSS	-1.96057	-1.1491
ILMN_1791545	KRT23	0.00343706	-1.43177	MSI down vs MSS	-1.81337	-1.13047
ILMN_1691747	KHDRBS3	0.0035146	-1.44249	MSI down vs MSS	-1.83707	-1.13266
ILMN_1804357	GNG4	0.0041667	-1.4889	MSI down vs MSS	-1.94635	-1.13897
ILMN_1675797	EPDR1	0.00440923	-1.62828	MSI down vs MSS	-2.26566	-1.17021
ILMN_1727790	KHDRBS3	0.012165	-1.25061	MSI down vs MSS	-1.48716	-1.05168
ILMN_1736527	TFCP2L1	0.0233641	-1.31519	MSI down vs MSS	-1.66475	-1.03903
ILMN_1751464	TNFSF9	0.0261041	1.17087	MSI up vs MSS	1.01952	1.34469
ILMN_1692674	NKD1	0.038157	-1.33054	MSI down vs MSS	-1.74216	-1.01618
ILMN_1737036	GGT7	0.0442218	-1.09012	MSI down vs MSS	-1.18563	-1.0023
ILMN_2378555	ACSL6	0.0591792	-1.036	MSI down vs MSS	-1.07481	1.00141
ILMN_1681777	SHROOM2	0.0727345	-1.14819	MSI down vs MSS	-1.33571	1.01317
ILMN_1692247	TRIM7	0.0993839	1.03968	MSI up vs MSS	-1.00759	1.08913
ILMN_3307841	AGR2	0.100102	1.46462	MSI up vs MSS	-1.07804	2.31252
ILMN_1723412	ASCL2	0.107305	-1.62259	MSI down vs MSS	-2.93237	1.11378
ILMN_1814151	AGR2	0.135724	1.45944	MSI up vs MSS	-1.12926	2.40528
ILMN_1726409	KRT23	0.171173	1.03604	MSI up vs MSS	-1.0158	1.09033
ILMN_1657679	VAV3	0.243145	-1.21365	MSI down vs MSS	-1.68499	1.14396
ILMN_2115991	TNNT1	0.258522	1.05539	MSI up vs MSS	-1.04132	1.15988
ILMN_1724480	AXIN2	0.329507	-1.28925	MSI down vs MSS	-2.1601	1.29958
ILMN_1797764	RPL22L1	0.45935	1.04935	MSI up vs MSS	-1.08435	1.19401
ILMN_1788363	MLH1	0.481423	-1.05264	MSI down vs MSS	-1.21638	1.09777
ILMN_1730025	ACSL6	0.643674	1.01408	MSI up vs MSS	-1.04715	1.07685
ILMN_1737418	ACSL6	0.693779	1.01747	MSI up vs MSS	-1.07257	1.11037
ILMN_2206188	SHROOM4	0.784146	-1.03204	MSI down vs MSS	-1.29733	1.21804
ILMN_2278242	ACSL6	0.815759	1.00501	MSI up vs MSS	-1.03831	1.04874
ILMN_2290068	VAV3	0.83383	1.00522	MSI up vs MSS	-1.04506	1.05599
ILMN_1758864	VNN2	0.834059	1.02296	MSI up vs MSS	-1.2125	1.26882
ILMN_1726879	PRR15	0.8485	-1.01887	MSI down vs MSS	-1.23762	1.1922
ILMN_1692546	VNN2	0.895056	1.00288	MSI up vs MSS	-1.04133	1.04735
ILMN_1727364	TRIM7	0.907479	-1.0029	MSI down vs MSS	-1.0538	1.04771
ILMN_1678939	VNN2	0.910906	1.01646	MSI up vs MSS	-1.3147	1.35833
ILMN_2399463	VAV3	0.930518	1.02811	MSI up vs MSS	-1.82987	1.93419
